# Supplementary material for: Guideline for the analysis of the microbial communities of the human upper airways
Source: J Oral Microbiol. 2022 Jul 28;14(1):2103282. doi: 10.1080/20002297.2022.2103282 (PMC9341376; doi:10.1080/20002297.2022.2103282)
Supplement: Supplemental Material [file ZJOM_A_2103282_SM7213.zip]

Archive with 7 entries (6 files):
- Spplementary files/
- Spplementary files/supplementary_information_2_no_authors (1).docx
- Spplementary files/Table_S1_2.xlsx
- Spplementary files/Table_S2_5 (1).xlsx
- Spplementary files/Table_S3_3.xlsx
- Spplementary files/Table_S4_2.xlsx
- Spplementary files/Table_S5.xlsx
