# Supplementary material for: Guideline for the analysis of the microbial communities of the human upper airways
Source: J Oral Microbiol. 2022 Jul 28;14(1):2103282. doi: 10.1080/20002297.2022.2103282 (PMC9341376; doi:10.1080/20002297.2022.2103282)
Supplement: Supplemental Material [file ZJOM_A_2103282_SM7213.zip › Spplementary files/Table_S1_2.xlsx]

## Sheet: Table S1
Table S1. Data relate to the samples sequenced in this study.
		Microbial DNA extraction kits	Samples code 1	Samples code 2	DNA quantification	Sequencing produced	After Homo sapiens filtering	The number of reads classified
1	oropharyngeal swabs	Allprep PowerViral DNA/RNA Kit (QIAGEN)	1-Pharynx-AllPrep	1-P-A	1.48	101392	28787	17071
1	oropharyngeal swabs	PureLinkTM Microbiome Dna Purification Kit (Invitrogen)	1-Pharynx-PureLink	1-P-P	< 0.05	-	-	-
1	oropharyngeal swabs	QIAmp DNA Mini Kit (QIAGEN)	1-Pharynx-QIAmp	1-P-Q	2.23	100323	19063	11202
1	oropharyngeal swabs	QIAamp Fast DNA Stool Mini Kit (QIAGEN)	1-Pharynx-Stool	1-P-QS	< 0.05	-	-	-
1	oropharyngeal swabs	ZymoBIOMICS DNA Miniprep Kit (Zymo Research)	1-Pharynx-Zymo	1-P-Z	6.1	105665	57932	34914
1	nasopharyngeal swabs	Allprep PowerViral DNA/RNA Kit (QIAGEN)	1-Nose-AllPrep	1-N-A	0.47	75077	20	16
1	nasopharyngeal swabs	PureLinkTM Microbiome Dna Purification Kit (Invitrogen)	1-Nose-PureLink	1-N-P	< 0.05	-	-	-
1	nasopharyngeal swabs	QIAmp DNA Mini Kit (QIAGEN)	1-Nose-QIAmp	1-N-Q	0.57	64939	21834	15474
1	nasopharyngeal swabs	QIAamp Fast DNA Stool Mini Kit (QIAGEN)	1-Nose-Stool	1-N-QS	< 0.05	-	-	-
1	nasopharyngeal swabs	ZymoBIOMICS DNA Miniprep Kit (Zymo Research)	1-Nose-Zymo	1-N-Z	0.37	80148	48	43
1	sputum collection	Allprep PowerViral DNA/RNA Kit (QIAGEN)	1-Saliva-AllPrep	1-S-A	3.99	74610	646	326
1	sputum collection	PureLinkTM Microbiome Dna Purification Kit (Invitrogen)	1-Saliva-PureLink	1-S-P	33.8	128800	2514	1464
1	sputum collection	QIAmp DNA Mini Kit (QIAGEN)	1-Saliva-QIAmp	1-S-Q	52.6	154158	3335	2056
1	sputum collection	QIAamp Fast DNA Stool Mini Kit (QIAGEN)	1-Saliva-Stool	1-S-QS	0.42	77519	1265	732
1	sputum collection	ZymoBIOMICS DNA Miniprep Kit (Zymo Research)	1-Saliva-Zymo	1-S-Z	98.4	111524	969	570
2	oropharyngeal swabs	Allprep PowerViral DNA/RNA Kit (QIAGEN)	2-Pharynx-AllPrep	2-P-A	0.27	24775	15262	9334
2	oropharyngeal swabs	PureLinkTM Microbiome Dna Purification Kit (Invitrogen)	2-Pharynx-PureLink	2-P-P	< 0.05	-	-	-
2	oropharyngeal swabs	QIAmp DNA Mini Kit (QIAGEN)	2-Pharynx-QIAmp	2-P-Q	0.21	44701	19455	13413
2	oropharyngeal swabs	QIAamp Fast DNA Stool Mini Kit (QIAGEN)	2-Pharynx-Stool	2-P-QS	< 0.05	-	-	-
2	oropharyngeal swabs	ZymoBIOMICS DNA Miniprep Kit (Zymo Research)	2-Pharynx-Zymo	2-P-Z	0.682	82761	53891	36404
2	nasopharyngeal swabs	Allprep PowerViral DNA/RNA Kit (QIAGEN)	2-Nose-AllPrep	2-N-A	5.28	35753	13	13
2	nasopharyngeal swabs	PureLinkTM Microbiome Dna Purification Kit (Invitrogen)	2-Nose-PureLink	2-N-P	< 0.05	-	-	-
2	nasopharyngeal swabs	QIAmp DNA Mini Kit (QIAGEN)	2-Nose-QIAmp	2-N-Q	1.96	50803	42	31
2	nasopharyngeal swabs	QIAamp Fast DNA Stool Mini Kit (QIAGEN)	2-Nose-Stool	2-N-QS	< 0.05	-	-	-
2	nasopharyngeal swabs	ZymoBIOMICS DNA Miniprep Kit (Zymo Research)	2-Nose-Zymo	2-N-Z	0.65	100569	50	47
2	sputum collection	Allprep PowerViral DNA/RNA Kit (QIAGEN)	2-Saliva-AllPrep	2-S-A	48.1	47611	894	562
2	sputum collection	PureLinkTM Microbiome Dna Purification Kit (Invitrogen)	2-Saliva-PureLink	2-S-P	46.4	71700	19539	13049
2	sputum collection	QIAmp DNA Mini Kit (QIAGEN)	2-Saliva-QIAmp	2-S-Q	6.46	43822	29659	20222
2	sputum collection	QIAamp Fast DNA Stool Mini Kit (QIAGEN)	2-Saliva-Stool	2-S-QS	10.6	120615	2961	1972
2	sputum collection	ZymoBIOMICS DNA Miniprep Kit (Zymo Research)	2-Saliva-Zymo	2-S-Z	41.3	90120	3739	2405
3	oropharyngeal swabs	Allprep PowerViral DNA/RNA Kit (QIAGEN)	3-Pharynx-AllPrep	3-P-A	0.6	42423	5367	3944
3	oropharyngeal swabs	PureLinkTM Microbiome Dna Purification Kit (Invitrogen)	3-Pharynx-PureLink	3-P-P	< 0.05	-	-	-
3	oropharyngeal swabs	QIAmp DNA Mini Kit (QIAGEN)	3-Pharynx-QIAmp	3-P-Q	0.74	40127	2969	2058
3	oropharyngeal swabs	QIAamp Fast DNA Stool Mini Kit (QIAGEN)	3-Pharynx-Stool	3-P-QS	< 0.05	-	-	-
3	oropharyngeal swabs	ZymoBIOMICS DNA Miniprep Kit (Zymo Research)	3-Pharynx-Zymo	3-P-Z	0.242	152249	31051	23013
3	nasopharyngeal swabs	Allprep PowerViral DNA/RNA Kit (QIAGEN)	3-Nose-AllPrep	3-N-A	6.01	38004	35	28
3	nasopharyngeal swabs	PureLinkTM Microbiome Dna Purification Kit (Invitrogen)	3-Nose-PureLink	3-N-P	< 0.05	-	-	-
3	nasopharyngeal swabs	QIAmp DNA Mini Kit (QIAGEN)	3-Nose-QIAmp	3-N-Q	1.4	45593	376	337
3	nasopharyngeal swabs	QIAamp Fast DNA Stool Mini Kit (QIAGEN)	3-Nose-Stool	3-N-QS	0.08	60978	589	167
3	nasopharyngeal swabs	ZymoBIOMICS DNA Miniprep Kit (Zymo Research)	3-Nose-Zymo	3-N-Z	0.845	86853	225	185
3	sputum collection	Allprep PowerViral DNA/RNA Kit (QIAGEN)	3-Saliva-AllPrep	3-S-A	79.5	36499	342	252
3	sputum collection	PureLinkTM Microbiome Dna Purification Kit (Invitrogen)	3-Saliva-PureLink	3-S-P	48.3	152965	2814	1964
3	sputum collection	QIAmp DNA Mini Kit (QIAGEN)	3-Saliva-QIAmp	3-S-Q	4	59398	14881	11048
3	sputum collection	QIAamp Fast DNA Stool Mini Kit (QIAGEN)	3-Saliva-Stool	3-S-QS	5.05	154431	4097	2831
3	sputum collection	ZymoBIOMICS DNA Miniprep Kit (Zymo Research)	3-Saliva-Zymo	3-S-Z	38	100626	3145	2119
4	oropharyngeal swabs	Allprep PowerViral DNA/RNA Kit (QIAGEN)	4-Pharynx-AllPrep	4-P-A	0.82	46427	4373	2969
4	oropharyngeal swabs	PureLinkTM Microbiome Dna Purification Kit (Invitrogen)	4-Pharynx-PureLink	4-P-P	< 0.05	-	-	-
4	oropharyngeal swabs	QIAmp DNA Mini Kit (QIAGEN)	4-Pharynx-QIAmp	4-P-Q	1.85	47954	12405	8461
4	oropharyngeal swabs	QIAamp Fast DNA Stool Mini Kit (QIAGEN)	4-Pharynx-Stool	4-P-QS	0.22	74504	15776	11657
4	oropharyngeal swabs	ZymoBIOMICS DNA Miniprep Kit (Zymo Research)	4-Pharynx-Zymo	4-P-Z	0.939	129176	23793	15254
4	nasopharyngeal swabs	Allprep PowerViral DNA/RNA Kit (QIAGEN)	4-Nose-AllPrep	4-N-A	3.5	41226	43	36
4	nasopharyngeal swabs	PureLinkTM Microbiome Dna Purification Kit (Invitrogen)	4-Nose-PureLink	4-N-P	< 0.05	-	-	-
4	nasopharyngeal swabs	QIAmp DNA Mini Kit (QIAGEN)	4-Nose-QIAmp	4-N-Q	0.59	50516	317	291
4	nasopharyngeal swabs	QIAamp Fast DNA Stool Mini Kit (QIAGEN)	4-Nose-Stool	4-N-QS	0.117	84863	185	81
4	nasopharyngeal swabs	ZymoBIOMICS DNA Miniprep Kit (Zymo Research)	4-Nose-Zymo	4-N-Z	0.805	77901	53	47
4	sputum collection	Allprep PowerViral DNA/RNA Kit (QIAGEN)	4-Saliva-AllPrep	4-S-A	351	34914	3469	2074
4	sputum collection	PureLinkTM Microbiome Dna Purification Kit (Invitrogen)	4-Saliva-PureLink	4-S-P	46.9	96245	6539	3856
4	sputum collection	QIAmp DNA Mini Kit (QIAGEN)	4-Saliva-QIAmp	4-S-Q	15.9	56641	10387	6492
4	sputum collection	QIAamp Fast DNA Stool Mini Kit (QIAGEN)	4-Saliva-Stool	4-S-QS	6.79	179525	10131	7233
4	sputum collection	ZymoBIOMICS DNA Miniprep Kit (Zymo Research)	4-Saliva-Zymo	4-S-Z	98.1	123100	3600	2256
5	oropharyngeal swabs	Allprep PowerViral DNA/RNA Kit (QIAGEN)	5-Pharynx-AllPrep	5-P-A	0.19	30618	2152	1498
5	oropharyngeal swabs	PureLinkTM Microbiome Dna Purification Kit (Invitrogen)	5-Pharynx-PureLink	5-P-P	< 0.05	-	-	-
5	oropharyngeal swabs	QIAmp DNA Mini Kit (QIAGEN)	5-Pharynx-QIAmp	5-P-Q	0.57	80184	2727	1718
5	oropharyngeal swabs	QIAamp Fast DNA Stool Mini Kit (QIAGEN)	5-Pharynx-Stool	5-P-QS	< 0.05	-	-	-
5	oropharyngeal swabs	ZymoBIOMICS DNA Miniprep Kit (Zymo Research)	5-Pharynx-Zymo	5-P-Z	0.473	145807	29491	19373
5	nasopharyngeal swabs	Allprep PowerViral DNA/RNA Kit (QIAGEN)	5-Nose-AllPrep	5-N-A	0.67	66021	127	57
5	nasopharyngeal swabs	PureLinkTM Microbiome Dna Purification Kit (Invitrogen)	5-Nose-PureLink	5-N-P	< 0.05	-	-	-
5	nasopharyngeal swabs	QIAmp DNA Mini Kit (QIAGEN)	5-Nose-QIAmp	5-N-Q	1.05	61067	246	197
5	nasopharyngeal swabs	QIAamp Fast DNA Stool Mini Kit (QIAGEN)	5-Nose-Stool	5-N-QS	0.106	96719	323	171
5	nasopharyngeal swabs	ZymoBIOMICS DNA Miniprep Kit (Zymo Research)	5-Nose-Zymo	5-N-Z	0.958	123692	111	104
5	sputum collection	Allprep PowerViral DNA/RNA Kit (QIAGEN)	5-Saliva-AllPrep	5-S-A	46.7	39922	945	682
5	sputum collection	PureLinkTM Microbiome Dna Purification Kit (Invitrogen)	5-Saliva-PureLink	5-S-P	52	82833	11903	8497
5	sputum collection	QIAmp DNA Mini Kit (QIAGEN)	5-Saliva-QIAmp	5-S-Q	6.37	44360	4402	2869
5	sputum collection	QIAamp Fast DNA Stool Mini Kit (QIAGEN)	5-Saliva-Stool	5-S-QS	15.2	168056	1367	913
5	sputum collection	ZymoBIOMICS DNA Miniprep Kit (Zymo Research)	5-Saliva-Zymo	5-S-Z	121	136979	7859	5288
6	oropharyngeal swabs	Allprep PowerViral DNA/RNA Kit (QIAGEN)	6-Pharynx-AllPrep	6-P-A	0.39	49292	6466	4135
6	oropharyngeal swabs	PureLinkTM Microbiome Dna Purification Kit (Invitrogen)	6-Pharynx-PureLink	6-P-P	< 0.05	-	-	-
6	oropharyngeal swabs	QIAmp DNA Mini Kit (QIAGEN)	6-Pharynx-QIAmp	6-P-Q	1.22	64908	19939	13096
6	oropharyngeal swabs	QIAamp Fast DNA Stool Mini Kit (QIAGEN)	6-Pharynx-Stool	6-P-QS	< 0.05	-	-	-
6	oropharyngeal swabs	ZymoBIOMICS DNA Miniprep Kit (Zymo Research)	6-Pharynx-Zymo	6-P-Z	0.46	122444	79061	53602
6	nasopharyngeal swabs	Allprep PowerViral DNA/RNA Kit (QIAGEN)	6-Nose-AllPrep	6-N-A	0.65	40863	21	16
6	nasopharyngeal swabs	PureLinkTM Microbiome Dna Purification Kit (Invitrogen)	6-Nose-PureLink	6-N-P	< 0.05	-	-	-
6	nasopharyngeal swabs	QIAmp DNA Mini Kit (QIAGEN)	6-Nose-QIAmp	6-N-Q	1.68	41854	19	17
6	nasopharyngeal swabs	QIAamp Fast DNA Stool Mini Kit (QIAGEN)	6-Nose-Stool	6-N-QS	0.153	106335	256	105
6	nasopharyngeal swabs	ZymoBIOMICS DNA Miniprep Kit (Zymo Research)	6-Nose-Zymo	6-N-Z	0.781	124713	87	76
6	sputum collection	Allprep PowerViral DNA/RNA Kit (QIAGEN)	6-Saliva-AllPrep	6-S-A	30.2	50295	4201	2626
6	sputum collection	PureLinkTM Microbiome Dna Purification Kit (Invitrogen)	6-Saliva-PureLink	6-S-P	38.3	66356	22466	15188
6	sputum collection	QIAmp DNA Mini Kit (QIAGEN)	6-Saliva-QIAmp	6-S-Q	8.07	38888	15148	9977
6	sputum collection	QIAamp Fast DNA Stool Mini Kit (QIAGEN)	6-Saliva-Stool	6-S-QS	8.05	124578	9054	6305
6	sputum collection	ZymoBIOMICS DNA Miniprep Kit (Zymo Research)	6-Saliva-Zymo	6-S-Z	42.6	106065	11937	7754
7	oropharyngeal swabs	Allprep PowerViral DNA/RNA Kit (QIAGEN)	7-Pharynx-AllPrep	7-P-A	0.36	44241	11359	6768
7	oropharyngeal swabs	PureLinkTM Microbiome Dna Purification Kit (Invitrogen)	7-Pharynx-PureLink	7-P-P	< 0.05	-	-	-
7	oropharyngeal swabs	QIAmp DNA Mini Kit (QIAGEN)	7-Pharynx-QIAmp	7-P-Q	0.46	40692	7555	4695
7	oropharyngeal swabs	QIAamp Fast DNA Stool Mini Kit (QIAGEN)	7-Pharynx-Stool	7-P-QS	< 0.05	-	-	-
7	oropharyngeal swabs	ZymoBIOMICS DNA Miniprep Kit (Zymo Research)	7-Pharynx-Zymo	7-P-Z	0.456	110553	39221	24134
7	nasopharyngeal swabs	Allprep PowerViral DNA/RNA Kit (QIAGEN)	7-Nose-AllPrep	7-N-A	0.97	34512	31	28
7	nasopharyngeal swabs	PureLinkTM Microbiome Dna Purification Kit (Invitrogen)	7-Nose-PureLink	7-N-P	< 0.05	-	-	-
7	nasopharyngeal swabs	QIAmp DNA Mini Kit (QIAGEN)	7-Nose-QIAmp	7-N-Q	1.96	42668	160	135
7	nasopharyngeal swabs	QIAamp Fast DNA Stool Mini Kit (QIAGEN)	7-Nose-Stool	7-N-QS	0.102	108025	288	96
7	nasopharyngeal swabs	ZymoBIOMICS DNA Miniprep Kit (Zymo Research)	7-Nose-Zymo	7-N-Z	0.85	130609	116	102
7	sputum collection	Allprep PowerViral DNA/RNA Kit (QIAGEN)	7-Saliva-AllPrep	7-S-A	58.5	72597	1131	631
7	sputum collection	PureLinkTM Microbiome Dna Purification Kit (Invitrogen)	7-Saliva-PureLink	7-S-P	13.2	54188	23565	15211
7	sputum collection	QIAmp DNA Mini Kit (QIAGEN)	7-Saliva-QIAmp	7-S-Q	10	26313	13579	9482
7	sputum collection	QIAamp Fast DNA Stool Mini Kit (QIAGEN)	7-Saliva-Stool	7-S-QS	15.9	117134	1683	1094
7	sputum collection	ZymoBIOMICS DNA Miniprep Kit (Zymo Research)	7-Saliva-Zymo	7-S-Z	40	172769	56958	34674
MIX	MIX	Allprep PowerViral DNA/RNA Kit (QIAGEN)	Mock-AllPrep	Mix-A	69.1	30221	28872	25850
MIX	MIX	PureLinkTM Microbiome Dna Purification Kit (Invitrogen)	Mock-PureLink	Mix-P	0.19	101619	88858	74310
MIX	MIX	QIAmp DNA Mini Kit (QIAGEN)	Mock-Qiamp	Mix-Q	26.7	47810	43312	37999
MIX	MIX	QIAamp Fast DNA Stool Mini Kit (QIAGEN)	Mock-Stool	Mix-QS	5.4	93227	85711	76445
MIX	MIX	ZymoBIOMICS DNA Miniprep Kit (Zymo Research)	Mock-Zymo	Mix-Z	32.6	129973	111928	88355
MIX	MIX	Allprep PowerViral DNA/RNA Kit (QIAGEN)	Mock-AllPrep-4-6	A-4-6	1.07	122905	6283	5233
MIX	MIX	Allprep PowerViral DNA/RNA Kit (QIAGEN)	Mock-AllPrep-6-6	A-6-6	2.79	114600	61295	53830
MIX	MIX	PureLinkTM Microbiome Dna Purification Kit (Invitrogen)	Mock-PureLink-4-6	P-4-6	0.1	9335	768	595
MIX	MIX	PureLinkTM Microbiome Dna Purification Kit (Invitrogen)	Mock-PureLink-6-6	P-6-6	0.31	94512	64301	57243
MIX	MIX	QIAmp DNA Mini Kit (QIAGEN)	Mock-Qiamp-4-6	Q-4-6	1.24	101115	3408	2860
MIX	MIX	QIAmp DNA Mini Kit (QIAGEN)	Mock-Qiamp-6-6	Q-6-6	2.67	123147	63579	55760
MIX	MIX	QIAamp Fast DNA Stool Mini Kit (QIAGEN)	Mock-Stool-4-6	QS-4-6	0.11	57709	5314	3737
MIX	MIX	QIAamp Fast DNA Stool Mini Kit (QIAGEN)	Mock-Stool-6-6	QS-6-6	0.51	60635	42275	36369
MIX	MIX	ZymoBIOMICS DNA Miniprep Kit (Zymo Research)	Mock-Zymo-4-6	Z-4-6	1.01	112885	2591	2097
MIX	MIX	ZymoBIOMICS DNA Miniprep Kit (Zymo Research)	Mock-Zymo-6-6	Z-6-6	2.17	140284	53388	46744
