# Supplementary material for: Guideline for the analysis of the microbial communities of the human upper airways
Source: J Oral Microbiol. 2022 Jul 28;14(1):2103282. doi: 10.1080/20002297.2022.2103282 (PMC9341376; doi:10.1080/20002297.2022.2103282)
Supplement: Supplemental Material [file ZJOM_A_2103282_SM7213.zip › Spplementary files/Table_S2_5 (1).xlsx]

## Sheet: Table S2
Table S2. Bacterial profile at species level of the mock communities supplemented with eukaryotic cells.
	Mix-Ex quantification (106)	Mix-Ex quantification (104)	Mix-Ex			Mix-A-4-6	Mix-A-6-6	Mix-P-4-6	Mix-P-6-6	Mix-Q-4-6	Mix-Q-6-6	Mix-QS-4-6	Mix-QS-6-6	Mix-Z-4-6	Mix-Z-6-6
Acinetobacter baumannii	50000	500	0.0307			0.00158997	0.00128894	0.00392627	0.00812257	0.00298088	0.00460643	0.00453107	0.00493427	0.00527552	0.00621969
Klebsiella pneumoniae	2650	26.5	0.0016			0	0	0.00992094	0.00427529	0	0.000622211	0.00306691	0.00223472	0.000882348	0.00109489
Pseudomonas spp.	150000	1500	0.0921			0.0923579	0.0634095	0.126404	0.126675	0.116877	0.100301	0.190103	0.179634	0.104542	0.0563175
Staphylococcus aureus	800000	8000	0.491			0.657142	0.711526	0.0792431	0.163224	0.633857	0.662805	0.196577	0.217029	0.626357	0.701807
Staphylococcus haemolyticus	200000	2000	0.1228			0.107507	0.122275	0.0159789	0.0256765	0.103594	0.115289	0.0256942	0.0373771	0.101627	0.123608
Stenotrophomonas maltophilia	400000	4000	0.2455			0.137065	0.100021	0.760819	0.672027	0.139876	0.112978	0.580027	0.558791	0.161317	0.110953
Streptococcus mutans	25000	250	0.0153			0.00253622	0.00147972	0	0	0	0.0033974	0	0	0	0
Streptococcus pneumoniae	1550	15,5	0.001			0.00180211	0	0.00370842	0	0.00281548	0	0	0	0	0
					Single Measures ICC	0.93441	0.895882	0.538284	0.672681	0.94328	0.92297	0.738085	0.771992	0.954072	0.904327
		Quantification
		Bacterial mock	Eukaryotic cell
A-4-6	Mock-AllPrep	104	106
A-6-6		106	106
P-4-6	Mock-PureLink	104	106
P-6-6		106	106
Q-4-6	Mock-Qiamp	104	106
Q-6-6		106	106
QS-4-6	Mock-Stool	104	106
QS-6-6		106	106
Z-4-6	Mock-Zymo	104	106
Z-6-6		106	106
