# Supplementary material for: Guideline for the analysis of the microbial communities of the human upper airways
Source: J Oral Microbiol. 2022 Jul 28;14(1):2103282. doi: 10.1080/20002297.2022.2103282 (PMC9341376; doi:10.1080/20002297.2022.2103282)
Supplement: Supplemental Material [file ZJOM_A_2103282_SM7213.zip › Spplementary files/Table_S3_3.xlsx]

## Sheet: Table S3
Table S3. Metadata regarding the volunteers collected in this study.
Volunteers	Sex	Age (years)	Nationality	Health condition
1	Female	38	Italian	Healthy
2	Female	43	Italian	Healthy
3	Male	29	Italian	Healthy
4	Female	26	Italian	Healthy
5	Female	23	Italian	Healthy
6	Female	24	Italian	Healthy
7	Female	24	Italian	Healthy
