# Supplementary material for: Guideline for the analysis of the microbial communities of the human upper airways
Source: J Oral Microbiol. 2022 Jul 28;14(1):2103282. doi: 10.1080/20002297.2022.2103282 (PMC9341376; doi:10.1080/20002297.2022.2103282)
Supplement: Supplemental Material [file ZJOM_A_2103282_SM7213.zip › Spplementary files/Table_S4_2.xlsx]

## Sheet: Table S4
Table S4. Percentage of Eukaryotic and Bacterial DNA in each sample analysed.
	Microbial DNA extraction kits	Samples code 1	Sequencing produced	Samples	% Eukaryotic DNA	% Bacterial DNA
MIX	Allprep PowerViral DNA/RNA Kit (QIAGEN)	Mock-AllPrep	30221	Mix-A	0.0446378	0.955362
MIX	PureLinkTM Microbiome Dna Purification Kit (Invitrogen)	Mock-PureLink	101619	Mix-P	0.125577	0.874423
MIX	QIAamp Fast DNA Stool Mini Kit (QIAGEN)	Mock-Stool	93227	Mix-QS	0.0806204	0.91938
MIX	QIAmp DNA Mini Kit (QIAGEN)	Mock-Qiamp	47810	Mix-Q	0.0940807	0.905919
MIX	ZymoBIOMICS DNA Miniprep Kit (Zymo Research)	Mock-Zymo	129973	Mix-Z	0.138837	0.861163
nasopharyngeal swabs	Allprep PowerViral DNA/RNA Kit (QIAGEN)	1-Nose-AllPrep	75077	1-N-A	0.999734	0.000266393
nasopharyngeal swabs	Allprep PowerViral DNA/RNA Kit (QIAGEN)	2-Nose-AllPrep	35753	2-N-A	0.999636	0.000363606
nasopharyngeal swabs	Allprep PowerViral DNA/RNA Kit (QIAGEN)	3-Nose-AllPrep	38004	3-N-A	0.999079	0.000920956
nasopharyngeal swabs	Allprep PowerViral DNA/RNA Kit (QIAGEN)	4-Nose-AllPrep	41226	4-N-A	0.998957	0.00104303
nasopharyngeal swabs	Allprep PowerViral DNA/RNA Kit (QIAGEN)	5-Nose-AllPrep	66021	5-N-A	0.998076	0.00192363
nasopharyngeal swabs	Allprep PowerViral DNA/RNA Kit (QIAGEN)	6-Nose-AllPrep	40863	6-N-A	0.999486	0.000513912
nasopharyngeal swabs	Allprep PowerViral DNA/RNA Kit (QIAGEN)	7-Nose-AllPrep	34512	7-N-A	0.999102	0.000898238
nasopharyngeal swabs	QIAamp Fast DNA Stool Mini Kit (QIAGEN)	3-Nose-Stool	60978	3-N-QS	0.990341	0.00965922
nasopharyngeal swabs	QIAamp Fast DNA Stool Mini Kit (QIAGEN)	4-Nose-Stool	84863	4-N-QS	0.99782	0.00217998
nasopharyngeal swabs	QIAamp Fast DNA Stool Mini Kit (QIAGEN)	5-Nose-Stool	96719	5-N-QS	0.99666	0.00333957
nasopharyngeal swabs	QIAamp Fast DNA Stool Mini Kit (QIAGEN)	6-Nose-Stool	106335	6-N-QS	0.997593	0.00240749
nasopharyngeal swabs	QIAamp Fast DNA Stool Mini Kit (QIAGEN)	7-Nose-Stool	108025	7-N-QS	0.997334	0.00266605
nasopharyngeal swabs	QIAmp DNA Mini Kit (QIAGEN)	1-Nose-QIAmp	64939	1-N-Q	0.663777	0.336223
nasopharyngeal swabs	QIAmp DNA Mini Kit (QIAGEN)	2-Nose-QIAmp	50803	2-N-Q	0.999173	0.000826723
nasopharyngeal swabs	QIAmp DNA Mini Kit (QIAGEN)	3-Nose-QIAmp	45593	3-N-Q	0.991753	0.00824688
nasopharyngeal swabs	QIAmp DNA Mini Kit (QIAGEN)	4-Nose-QIAmp	50516	4-N-Q	0.993725	0.00627524
nasopharyngeal swabs	QIAmp DNA Mini Kit (QIAGEN)	5-Nose-QIAmp	61067	5-N-Q	0.995972	0.00402836
nasopharyngeal swabs	QIAmp DNA Mini Kit (QIAGEN)	6-Nose-QIAmp	41854	6-N-Q	0.999546	0.000453959
nasopharyngeal swabs	QIAmp DNA Mini Kit (QIAGEN)	7-Nose-QIAmp	42668	7-N-Q	0.99625	0.00374988
nasopharyngeal swabs	ZymoBIOMICS DNA Miniprep Kit (Zymo Research)	1-Nose-Zymo	80148	1-N-Z	0.999401	0.000598892
nasopharyngeal swabs	ZymoBIOMICS DNA Miniprep Kit (Zymo Research)	2-Nose-Zymo	100569	2-N-Z	0.999503	0.000497171
nasopharyngeal swabs	ZymoBIOMICS DNA Miniprep Kit (Zymo Research)	3-Nose-Zymo	86853	3-N-Z	0.997409	0.00259058
nasopharyngeal swabs	ZymoBIOMICS DNA Miniprep Kit (Zymo Research)	4-Nose-Zymo	77901	4-N-Z	0.99932	0.000680351
nasopharyngeal swabs	ZymoBIOMICS DNA Miniprep Kit (Zymo Research)	5-Nose-Zymo	123692	5-N-Z	0.999103	0.00089739
nasopharyngeal swabs	ZymoBIOMICS DNA Miniprep Kit (Zymo Research)	6-Nose-Zymo	124713	6-N-Z	0.999302	0.000697602
nasopharyngeal swabs	ZymoBIOMICS DNA Miniprep Kit (Zymo Research)	7-Nose-Zymo	130609	7-N-Z	0.999112	0.000888147
oropharyngeal swabs	Allprep PowerViral DNA/RNA Kit (QIAGEN)	1-Pharynx-AllPrep	101392	1-P-A	0.716082	0.283918
oropharyngeal swabs	Allprep PowerViral DNA/RNA Kit (QIAGEN)	2-Pharynx-AllPrep	24775	2-P-A	0.383976	0.616024
oropharyngeal swabs	Allprep PowerViral DNA/RNA Kit (QIAGEN)	3-Pharynx-AllPrep	42423	3-P-A	0.873488	0.126512
oropharyngeal swabs	Allprep PowerViral DNA/RNA Kit (QIAGEN)	4-Pharynx-AllPrep	46427	4-P-A	0.905809	0.0941909
oropharyngeal swabs	Allprep PowerViral DNA/RNA Kit (QIAGEN)	5-Pharynx-AllPrep	30618	5-P-A	0.929715	0.0702855
oropharyngeal swabs	Allprep PowerViral DNA/RNA Kit (QIAGEN)	6-Pharynx-AllPrep	49292	6-P-A	0.868823	0.131177
oropharyngeal swabs	Allprep PowerViral DNA/RNA Kit (QIAGEN)	7-Pharynx-AllPrep	44241	7-P-A	0.743247	0.256753
oropharyngeal swabs	QIAamp Fast DNA Stool Mini Kit (QIAGEN)	4-Pharynx-Stool	74504	4-P-QS	0.788253	0.211747
oropharyngeal swabs	QIAmp DNA Mini Kit (QIAGEN)	1-Pharynx-QIAmp	100323	1-P-Q	0.809984	0.190016
oropharyngeal swabs	QIAmp DNA Mini Kit (QIAGEN)	2-Pharynx-QIAmp	44701	2-P-Q	0.564775	0.435225
oropharyngeal swabs	QIAmp DNA Mini Kit (QIAGEN)	3-Pharynx-QIAmp	40127	3-P-Q	0.92601	0.0739901
oropharyngeal swabs	QIAmp DNA Mini Kit (QIAGEN)	4-Pharynx-QIAmp	47954	4-P-Q	0.741315	0.258685
oropharyngeal swabs	QIAmp DNA Mini Kit (QIAGEN)	5-Pharynx-QIAmp	80184	5-P-Q	0.965991	0.0340093
oropharyngeal swabs	QIAmp DNA Mini Kit (QIAGEN)	6-Pharynx-QIAmp	64908	6-P-Q	0.692811	0.307189
oropharyngeal swabs	QIAmp DNA Mini Kit (QIAGEN)	7-Pharynx-QIAmp	40692	7-P-Q	0.814337	0.185663
oropharyngeal swabs	ZymoBIOMICS DNA Miniprep Kit (Zymo Research)	1-Pharynx-Zymo	105665	1-P-Z	0.451739	0.548261
oropharyngeal swabs	ZymoBIOMICS DNA Miniprep Kit (Zymo Research)	2-Pharynx-Zymo	82761	2-P-Z	0.348836	0.651164
oropharyngeal swabs	ZymoBIOMICS DNA Miniprep Kit (Zymo Research)	3-Pharynx-Zymo	152249	3-P-Z	0.796051	0.203949
oropharyngeal swabs	ZymoBIOMICS DNA Miniprep Kit (Zymo Research)	4-Pharynx-Zymo	129176	4-P-Z	0.815809	0.184191
oropharyngeal swabs	ZymoBIOMICS DNA Miniprep Kit (Zymo Research)	5-Pharynx-Zymo	145807	5-P-Z	0.797739	0.202261
oropharyngeal swabs	ZymoBIOMICS DNA Miniprep Kit (Zymo Research)	6-Pharynx-Zymo	122444	6-P-Z	0.354309	0.645691
oropharyngeal swabs	ZymoBIOMICS DNA Miniprep Kit (Zymo Research)	7-Pharynx-Zymo	110553	7-P-Z	0.645229	0.354771
sputum collection	Allprep PowerViral DNA/RNA Kit (QIAGEN)	1-Saliva-AllPrep	74610	1-S-A	0.991342	0.00865836
sputum collection	Allprep PowerViral DNA/RNA Kit (QIAGEN)	2-Saliva-AllPrep	47611	2-S-A	0.981223	0.0187772
sputum collection	Allprep PowerViral DNA/RNA Kit (QIAGEN)	3-Saliva-AllPrep	36499	3-S-A	0.99063	0.00937012
sputum collection	Allprep PowerViral DNA/RNA Kit (QIAGEN)	4-Saliva-AllPrep	34914	4-S-A	0.900642	0.0993584
sputum collection	Allprep PowerViral DNA/RNA Kit (QIAGEN)	5-Saliva-AllPrep	39922	5-S-A	0.976329	0.0236712
sputum collection	Allprep PowerViral DNA/RNA Kit (QIAGEN)	6-Saliva-AllPrep	50295	6-S-A	0.916473	0.0835272
sputum collection	Allprep PowerViral DNA/RNA Kit (QIAGEN)	7-Saliva-AllPrep	72597	7-S-A	0.984421	0.0155792
sputum collection	PureLinkTM Microbiome Dna Purification Kit (Invitrogen)	1-Saliva-PureLink	128800	1-S-P	0.980481	0.0195186
sputum collection	PureLinkTM Microbiome Dna Purification Kit (Invitrogen)	2-Saliva-PureLink	71700	2-S-P	0.72749	0.27251
sputum collection	PureLinkTM Microbiome Dna Purification Kit (Invitrogen)	3-Saliva-PureLink	152965	3-S-P	0.981604	0.0183964
sputum collection	PureLinkTM Microbiome Dna Purification Kit (Invitrogen)	4-Saliva-PureLink	96245	4-S-P	0.932059	0.0679412
sputum collection	PureLinkTM Microbiome Dna Purification Kit (Invitrogen)	5-Saliva-PureLink	82833	5-S-P	0.856301	0.143699
sputum collection	PureLinkTM Microbiome Dna Purification Kit (Invitrogen)	6-Saliva-PureLink	66356	6-S-P	0.661432	0.338568
sputum collection	PureLinkTM Microbiome Dna Purification Kit (Invitrogen)	7-Saliva-PureLink	54188	7-S-P	0.565125	0.434875
sputum collection	QIAamp Fast DNA Stool Mini Kit (QIAGEN)	1-Saliva-Stool	77519	1-S-QS	0.983681	0.0163186
sputum collection	QIAamp Fast DNA Stool Mini Kit (QIAGEN)	2-Saliva-Stool	120615	2-S-QS	0.975451	0.0245492
sputum collection	QIAamp Fast DNA Stool Mini Kit (QIAGEN)	3-Saliva-Stool	154431	3-S-QS	0.97347	0.0265296
sputum collection	QIAamp Fast DNA Stool Mini Kit (QIAGEN)	4-Saliva-Stool	179525	4-S-QS	0.943568	0.0564323
sputum collection	QIAamp Fast DNA Stool Mini Kit (QIAGEN)	5-Saliva-Stool	168056	5-S-QS	0.991866	0.00813419
sputum collection	QIAamp Fast DNA Stool Mini Kit (QIAGEN)	6-Saliva-Stool	124578	6-S-QS	0.927323	0.0726774
sputum collection	QIAamp Fast DNA Stool Mini Kit (QIAGEN)	7-Saliva-Stool	117134	7-S-QS	0.985632	0.0143682
sputum collection	QIAmp DNA Mini Kit (QIAGEN)	1-Saliva-QIAmp	154158	1-S-Q	0.978366	0.0216336
sputum collection	QIAmp DNA Mini Kit (QIAGEN)	2-Saliva-QIAmp	43822	2-S-Q	0.323194	0.676806
sputum collection	QIAmp DNA Mini Kit (QIAGEN)	3-Saliva-QIAmp	59398	3-S-Q	0.74947	0.25053
sputum collection	QIAmp DNA Mini Kit (QIAGEN)	4-Saliva-QIAmp	56641	4-S-Q	0.816617	0.183383
sputum collection	QIAmp DNA Mini Kit (QIAGEN)	5-Saliva-QIAmp	44360	5-S-Q	0.900766	0.0992335
sputum collection	QIAmp DNA Mini Kit (QIAGEN)	6-Saliva-QIAmp	38888	6-S-Q	0.610471	0.389529
sputum collection	QIAmp DNA Mini Kit (QIAGEN)	7-Saliva-QIAmp	26313	7-S-Q	0.483943	0.516057
sputum collection	ZymoBIOMICS DNA Miniprep Kit (Zymo Research)	1-Saliva-Zymo	111524	1-S-Z	0.991311	0.00868871
sputum collection	ZymoBIOMICS DNA Miniprep Kit (Zymo Research)	2-Saliva-Zymo	90120	2-S-Z	0.958511	0.0414891
sputum collection	ZymoBIOMICS DNA Miniprep Kit (Zymo Research)	3-Saliva-Zymo	100626	3-S-Z	0.968746	0.0312543
sputum collection	ZymoBIOMICS DNA Miniprep Kit (Zymo Research)	4-Saliva-Zymo	123100	4-S-Z	0.970755	0.0292445
sputum collection	ZymoBIOMICS DNA Miniprep Kit (Zymo Research)	5-Saliva-Zymo	136979	5-S-Z	0.942626	0.0573738
sputum collection	ZymoBIOMICS DNA Miniprep Kit (Zymo Research)	6-Saliva-Zymo	106065	6-S-Z	0.887456	0.112544
sputum collection	ZymoBIOMICS DNA Miniprep Kit (Zymo Research)	7-Saliva-Zymo	172769	7-S-Z	0.670323	0.329677
