# Supplementary material for: Guideline for the analysis of the microbial communities of the human upper airways
Source: J Oral Microbiol. 2022 Jul 28;14(1):2103282. doi: 10.1080/20002297.2022.2103282 (PMC9341376; doi:10.1080/20002297.2022.2103282)
Supplement: Supplemental Material [file ZJOM_A_2103282_SM7213.zip › Spplementary files/Table_S5.xlsx]

## Sheet: Table_S5
Table S5. Bacterial profile at species level of the samples included in this study.
		0-Pharynx-AllPrep	0-Pharynx-QIAmp	0-Pharynx-Zymo		0-Nose-AllPrep	0-Nose-QIAmp	0-Nose-Zymo		0-Saliva-AllPrep	0-Saliva-PureLink	0-Saliva-QIAmp	0-Saliva-Stool	0-Saliva-Zymo			1-Pharynx-AllPrep	1-Pharynx-QIAmp	1-Pharynx-Zymo		1-Nose-AllPrep	1-Nose-QIAmp	1-Nose-Zymo		1-Saliva-AllPrep	1-Saliva-PureLink	1-Saliva-QIAmp	1-Saliva-Stool	1-Saliva-Zymo			2-Pharynx-AllPrep	2-Pharynx-QIAmp	2-Pharynx-Zymo		2-Nose-AllPrep	2-Nose-QIAmp	2-Nose-Stool	2-Nose-Zymo		2-Saliva-AllPrep	2-Saliva-PureLink	2-Saliva-QIAmp	2-Saliva-Stool	2-Saliva-Zymo			3-Pharynx-AllPrep	3-Pharynx-QIAmp
Taxonomy	Taxonomy	1-P-A	1-P-Q	1-P-Z		1-N-A	1-N-Q	1-N-Z		1-S-A	1-S-P	1-S-Q	1-S-QS	1-S-Z			2-P-A	2-P-Q	2-P-Z		2-N-A	2-N-Q	2-N-Z		2-S-A	2-S-P	2-S-Q	2-S-QS	2-S-Z			3-P-A	3-P-Q	3-P-Z		3-N-A	3-N-Q	3-N-QS	3-N-Z		3-S-A	3-S-P	3-S-Q	3-S-QS	3-S-Z			4-P-A	4-P-Q
Actinobacteria;Acidimicrobiales;Ilumatobacteraceae;Desertimonas	Desertimonas unknown_species	0	0	0		0	0	0		0	0	0	0	0			0	0	0		0	0	0		0	0	0	0	0			0	0	0		0	0	0	0		0	0	0	0	0			0	0
Actinobacteria;Actinomycetales;Actinomycetaceae;Actinomyces	Actinomyces bouchesdurhonensis	0	0.0140335	0.0120811		0	0	0		0	0	0	0	0			0.00931689	0.0127187	0.0231293		0	0	0		0.00776971	0	0.00928313	0	0			0.015332	0.0311904	0.0207371		0	0	0	0		0.0123547	0	0.0222172	0	0			0.00893261	0.0255962
Actinobacteria;Actinomycetales;Actinomycetaceae;Actinomyces	Actinomyces unknown_species	0.0058944	0.070438	0.0360175		0	0	0		0.0130414	0.0100914	0	0	0			0.021922	0.0143214	0.0322665		0	0	0		0.0104755	0.00878054	0.0198145	0.0049075	0.00896453			0.0306663	0.0468585	0.0388824		0	0	0	0		0.0317282	0.00773979	0.0440243	0	0.0181162			0.0175176	0.0570844
Actinobacteria;Actinomycetales;Actinomycetaceae;Actinomyces	Actinomyces naeslundii	0	0	0		0	0	0		0	0	0	0	0			0	0	0		0	0	0		0	0	0	0	0			0	0	0		0	0	0	0		0	0	0	0	0			0	0
Actinobacteria;Actinomycetales;Actinomycetaceae;Actinomyces	Actinomyces oris	0	0	0		0	0	0		0	0	0	0	0			0	0	0		0	0	0		0	0	0	0	0			0	0	0		0	0	0	0		0	0	0	0	0			0	0
Actinobacteria;Actinomycetales;Actinomycetaceae;Actinomyces	Actinomyces johnsonii	0	0	0		0	0	0		0	0	0	0	0			0	0	0		0	0	0		0	0	0	0	0			0	0	0		0	0	0	0		0	0	0	0	0			0	0
Actinobacteria;Actinomycetales;Actinomycetaceae;Schaalia	Schaalia odontolytica	0	0.0118209	0		0	0	0		0	0	0	0	0			0	0	0.00669256		0	0	0		0	0	0.00779078	0	0			0	0	0		0	0	0	0		0	0	0.00797534	0	0			0	0.00959714
Actinobacteria;Actinomycetales;Actinomycetaceae;Schaalia	Schaalia unknown_species	0.0102945	0.0983573	0.0461609		0	0	0		0.0162889	0.0133044	0.00999292	0.0174767	0			0.0285922	0.0344414	0.0591819		0	0	0		0.0242988	0.0227382	0.0597966	0	0.0159339			0.0286559	0.0560255	0.0404864		0	0	0	0		0.0237772	0.0106338	0.0572101	0	0.0126713			0.0273496	0.0792063
Actinobacteria;Bifidobacteriales;Bifidobacteriaceae;Alloscardovia	Alloscardovia omnicolens	0	0	0		0	0	0		0	0	0	0	0			0	0	0		0	0	0		0	0	0	0	0			0	0	0		0	0	0	0		0	0	0	0	0			0	0
Actinobacteria;Bifidobacteriales;Bifidobacteriaceae;Bifidobacterium	Bifidobacterium longum	0	0	0		0	0	0.532094		0	0	0	0	0			0	0	0		0	0	0.119346		0	0	0	0	0			0	0	0		0	0	0	0		0	0	0	0	0			0	0
Actinobacteria;Bifidobacteriales;Bifidobacteriaceae;Bifidobacterium	Bifidobacterium pseudocatenulatum	0	0	0		0	0	0		0	0	0	0	0.0187304			0	0	0		0	0	0		0	0	0	0	0			0	0	0		0	0	0	0		0	0	0	0	0			0	0
Actinobacteria;Bifidobacteriales;Bifidobacteriaceae;Bifidobacterium	Bifidobacterium pseudolongum	0	0	0		0	0	0		0	0	0	0.0320117	0			0	0	0		0	0	0		0	0	0	0	0			0	0	0		0	0	0	0		0	0	0	0	0			0	0
Actinobacteria;Bifidobacteriales;Bifidobacteriaceae;Bifidobacterium	Bifidobacterium unknown_species	0	0	0		0	0	0.0849381		0	0	0	0	0			0	0	0		0	0	0		0	0	0	0	0			0	0	0		0	0	0	0		0	0	0	0	0			0	0
Actinobacteria;Bifidobacteriales;Bifidobacteriaceae;Bifidobacterium	Bifidobacterium breve	0	0	0		0	0	0		0	0	0	0	0			0	0	0		0	0	0		0	0	0	0	0			0	0	0		0	0	0	0		0	0	0	0	0			0	0
Actinobacteria;Coriobacteriales;Atopobiaceae;Lancefieldella	Lancefieldella unknown_species	0	0.0240613	0.0277861		0	0	0		0	0.0103844	0.0111146	0	0			0.0118582	0.0116347	0		0	0	0		0	0	0.0190386	0	0			0.0147265	0	0.0164007		0	0	0	0		0	0	0.00938462	0	0			0.0220178	0.0490226
Actinobacteria;Coriobacteriales;Atopobiaceae;Lancefieldella	Lancefieldella parvula	0	0	0		0	0	0		0	0	0	0	0			0	0	0		0	0	0		0	0	0	0	0			0	0	0		0	0	0	0		0	0	0	0	0			0	0
Actinobacteria;Coriobacteriales;Atopobiaceae;Lancefieldella	Lancefieldella rimae	0	0	0		0	0	0		0	0	0	0	0			0	0	0		0	0	0		0	0	0	0	0			0	0	0		0	0	0	0		0	0	0	0	0			0	0
Actinobacteria;Corynebacteriales;Corynebacteriaceae;Corynebacterium	Corynebacterium accolens	0	0	0		0	0	0.026232		0	0	0	0	0			0	0	0		0.3094	0.0401252	0.0941388		0	0	0	0	0			0	0	0		0.0915429	0.383696	0.278575	0.315752		0	0	0	0	0			0	0
Actinobacteria;Corynebacteriales;Corynebacteriaceae;Corynebacterium	Corynebacterium kefirresidentii	0	0	0		0.0742886	0	0.0268991		0	0	0	0	0			0	0	0		0	0	0		0	0	0	0	0			0	0	0		0.0469357	0.0991146	0.127795	0.0113608		0	0	0	0	0			0	0
Actinobacteria;Corynebacteriales;Corynebacteriaceae;Corynebacterium	Corynebacterium matruchotii	0	0	0		0	0	0		0	0	0	0.00829897	0			0	0	0		0	0	0		0	0	0	0	0			0	0	0		0	0	0	0		0	0	0	0	0.00957819			0	0
Actinobacteria;Corynebacteriales;Corynebacteriaceae;Corynebacterium	Corynebacterium mucifaciens	0	0	0		0.0841313	0	0		0	0	0	0	0			0	0	0		0	0	0		0	0	0	0	0			0	0	0		0	0	0	0		0	0	0	0	0			0	0
Actinobacteria;Corynebacteriales;Corynebacteriaceae;Corynebacterium	Corynebacterium unknown_species	0	0	0		0.070354	0	0		0	0	0	0	0			0	0	0		0	0	0		0	0	0	0	0			0	0	0		0.0444498	0.0455103	0.071192	0.0430363		0.00713913	0	0	0	0			0	0
Actinobacteria;Corynebacteriales;Corynebacteriaceae;Corynebacterium	Corynebacterium bovis	0	0	0		0	0	0		0	0	0	0	0			0	0	0		0	0	0		0	0	0	0	0			0	0	0		0	0	0	0		0	0	0	0	0			0	0
Actinobacteria;Corynebacteriales;Corynebacteriaceae;Corynebacterium	Corynebacterium propinquum	0	0	0		0	0	0		0	0	0	0	0			0	0	0		0	0	0		0	0	0	0	0			0	0	0		0	0	0	0.0225251		0	0	0	0	0			0	0
Actinobacteria;Corynebacteriales;Corynebacteriaceae;Corynebacterium	Corynebacterium pseudodiphtheriticum	0	0	0		0	0	0		0	0	0	0	0			0	0	0		0	0	0		0	0	0	0	0			0	0	0		0.353067	0.0484139	0.0727048	0.488342		0	0	0	0	0			0	0
Actinobacteria;Corynebacteriales;Corynebacteriaceae;Corynebacterium	Corynebacterium tuberculostearicum	0	0	0		0	0	0		0	0	0	0	0			0	0	0		0	0	0		0	0	0	0	0			0	0	0		0	0	0	0		0	0	0	0	0			0	0
Actinobacteria;Corynebacteriales;Corynebacteriaceae;Corynebacterium	Corynebacterium diphtheriae	0	0	0		0	0	0		0	0	0	0	0			0	0	0		0	0	0		0	0	0	0	0			0	0	0		0	0	0	0		0	0	0	0	0			0	0
Actinobacteria;Corynebacteriales;Corynebacteriaceae;Corynebacterium	Corynebacterium kroppenstedtii	0	0	0		0	0	0		0	0	0	0	0			0	0	0		0	0	0.0243714		0	0	0	0	0			0	0	0		0	0	0	0		0	0	0	0	0			0	0
Actinobacteria;Corynebacteriales;Corynebacteriaceae;Corynebacterium	Corynebacterium macginleyi	0	0	0		0	0	0		0	0	0	0	0			0	0	0		0	0	0		0	0	0	0	0			0	0	0		0	0	0	0		0	0	0	0	0			0	0
Actinobacteria;Corynebacteriales;Corynebacteriaceae;Lawsonella	Lawsonella clevelandensis	0	0	0		0	0	0		0	0	0	0	0			0	0	0		0	0.0546445	0		0	0	0	0	0			0	0	0		0	0	0	0		0	0	0	0	0			0	0
Actinobacteria;Corynebacteriales;Corynebacteriaceae;Lawsonella	Lawsonella unknown_species	0	0	0		0	0	0		0	0	0	0	0			0	0	0		0	0	0.0320508		0	0	0	0	0			0	0	0		0.062334	0.0358995	0.0599016	0		0	0	0	0	0			0	0
Actinobacteria;Corynebacteriales;Nocardiaceae;Gordonia	Gordonia bronchialis	0	0	0		0	0	0		0	0	0	0	0			0	0	0		0	0	0		0	0	0	0	0			0	0	0		0	0	0	0		0	0	0	0	0			0	0
Actinobacteria;Corynebacteriales;Nocardiaceae;Gordonia	Gordonia unknown_species	0	0	0		0	0	0		0	0	0	0	0			0	0	0		0	0	0		0	0	0	0	0			0	0	0		0	0	0	0		0	0	0	0	0			0	0
Actinobacteria;Corynebacteriales;Nocardiaceae;Nocardia	Nocardia unknown_species	0	0	0		0	0	0		0	0	0	0	0			0	0	0		0	0	0		0	0	0	0	0			0	0	0		0	0	0	0		0	0	0	0	0			0	0
Actinobacteria;Frankiales;Geodermatophilaceae;Geodermatophilus	Geodermatophilus unknown_species	0	0	0		0	0	0		0	0	0	0	0			0	0	0		0	0	0		0	0	0	0	0			0	0	0		0	0	0	0		0	0	0	0	0			0	0
Actinobacteria;Micrococcales;Brevibacteriaceae;Brevibacterium	Brevibacterium unknown_species	0	0	0		0	0	0		0	0	0	0	0			0	0	0		0	0	0		0	0	0	0	0			0	0	0		0	0	0	0		0	0	0	0	0			0	0
Actinobacteria;Micrococcales;Dermabacteraceae;Brachybacterium	Brachybacterium nesterenkovii	0	0	0		0	0	0		0	0	0	0	0			0	0	0		0.088556	0	0		0	0	0	0	0			0	0	0		0	0	0	0		0	0	0	0	0			0	0
Actinobacteria;Micrococcales;Dermabacteraceae;Brachybacterium	Brachybacterium unknown_species	0	0	0		0	0	0		0	0	0	0	0			0	0	0		0.0740261	0	0		0	0	0	0	0			0	0	0		0	0	0	0		0	0	0	0	0			0	0
Actinobacteria;Micrococcales;Intrasporangiaceae;Janibacter	Janibacter hoylei	0	0	0		0	0	0		0	0	0	0	0			0	0	0		0	0	0		0	0	0	0	0			0	0	0		0	0	0	0		0	0	0	0	0			0	0
Actinobacteria;Micrococcales;Microbacteriaceae;Frigoribacterium	Frigoribacterium unknown_species	0	0	0		0	0	0		0	0	0	0	0			0	0	0		0	0	0		0	0	0	0	0			0	0	0		0	0	0	0		0	0	0	0	0			0	0
Actinobacteria;Micrococcales;Microbacteriaceae;Microbacterium	Microbacterium sediminis	0	0	0		0	0	0		0	0	0	0	0			0	0	0		0	0	0		0	0	0	0	0			0	0	0		0	0	0	0		0	0	0	0	0			0	0
Actinobacteria;Micrococcales;Microbacteriaceae;Microbacterium	Microbacterium unknown_species	0	0	0		0	0	0		0	0	0	0	0			0	0	0		0	0	0		0	0	0	0	0			0	0	0		0	0	0	0		0	0	0	0	0			0	0
Actinobacteria;Micrococcales;Microbacteriaceae;Rhodoluna	Rhodoluna unknown_species	0	0	0		0	0	0		0	0	0	0	0			0	0	0		0	0	0		0	0	0	0	0			0	0	0		0	0	0	0		0	0	0	0	0			0	0
Actinobacteria;Micrococcales;Micrococcaceae;Kocuria	Kocuria rosea	0	0	0		0	0	0		0	0	0	0	0			0	0	0		0	0	0		0	0	0	0	0			0	0	0		0	0	0	0		0	0	0	0	0			0	0
Actinobacteria;Micrococcales;Micrococcaceae;Kocuria	Kocuria unknown_species	0	0	0		0	0	0		0	0	0	0	0			0	0	0		0	0	0		0	0	0	0	0			0	0	0		0	0	0	0		0	0	0	0	0			0	0
Actinobacteria;Micrococcales;Micrococcaceae;Micrococcus	Micrococcus luteus	0	0	0		0	0	0		0	0	0	0	0			0	0	0		0	0	0		0	0	0	0	0			0	0	0		0	0	0	0		0	0	0	0	0			0	0
Actinobacteria;Micrococcales;Micrococcaceae;Micrococcus	Micrococcus unknown_species	0	0	0		0	0	0		0	0	0	0	0			0	0	0		0	0	0		0	0	0	0	0			0	0	0		0	0	0	0		0	0	0	0	0			0	0
Actinobacteria;Micrococcales;Micrococcaceae;Rothia	Rothia aeria	0	0	0		0	0	0		0.0117397	0	0.0144041	0	0.0146643			0	0	0		0	0	0		0	0.00566459	0.00760786	0	0.0093112			0	0	0		0	0	0	0		0	0	0	0	0			0	0
Actinobacteria;Micrococcales;Micrococcaceae;Rothia	Rothia dentocariosa	0	0	0		0	0	0		0.0154695	0	0.00711771	0.0359617	0.0154587			0	0	0		0	0	0		0	0.00652693	0.0126095	0.00940346	0.00695272			0	0	0		0	0	0	0		0.0150542	0.0100989	0.00763414	0.00804196	0.00859565			0	0
Actinobacteria;Micrococcales;Micrococcaceae;Rothia	Rothia mucilaginosa	0	0.00991069	0.00847493		0	0	0		0.0136333	0.0520141	0.0893877	0.015237	0.0151374			0	0.00804381	0.0275672		0	0	0		0.00977759	0	0.234306	0.00986577	0.0184724			0	0	0		0	0	0.0165377	0		0	0	0.343554	0.00681475	0.0184648			0	0
Actinobacteria;Micrococcales;Micrococcaceae;Rothia	Rothia unknown_species	0	0	0		0	0	0		0	0.0190042	0.0285232	0	0.00677034			0	0	0.00710139		0	0	0		0	0	0.0668788	0	0			0	0	0		0	0	0	0		0	0	0.120525	0	0.0105879			0	0.0127384
Actinobacteria;Micrococcales;Sanguibacteraceae;Sediminibacterium	Sediminibacterium unknown_species	0	0	0		0	0	0		0	0	0	0	0			0	0	0		0	0	0		0	0	0	0	0			0	0	0		0	0	0	0		0	0	0	0	0			0	0
Actinobacteria;Propionibacteriales;Nocardioidaceae;Friedmanniella	Friedmanniella unknown_species	0	0	0		0	0	0		0	0	0	0	0			0	0	0		0	0	0		0	0	0	0	0			0	0	0		0.0256818	0	0	0		0	0	0	0	0			0	0
Actinobacteria;Propionibacteriales;Nocardioidaceae;Nocardioides	Nocardioides glacieisoli	0	0	0		0	0	0.0146164		0	0	0	0	0			0	0	0		0	0	0		0	0	0	0	0			0	0	0		0	0	0	0		0	0	0	0	0			0	0
Actinobacteria;Propionibacteriales;Nocardioidaceae;Nocardioides	Nocardioides unknown_species	0	0	0		0	0	0		0	0	0	0	0			0	0	0		0	0	0		0	0	0	0	0			0	0	0		0	0	0.00834785	0		0	0	0	0	0			0	0
Actinobacteria;Propionibacteriales;Propionibacteriaceae;Cutibacterium	Cutibacterium acnes	0	0	0		0.367901	0	0.106571		0	0.0178109	0	0	0.00681527			0	0	0		0	0.285274	0.573676		0	0	0	0.00843945	0			0	0	0		0	0.330207	0.0893482	0.073141		0	0	0	0.00582952	0			0	0
Actinobacteria;Propionibacteriales;Propionibacteriaceae;Cutibacterium	Cutibacterium granulosum	0	0	0		0	0	0		0	0	0	0	0			0	0	0		0	0	0		0	0	0	0	0			0	0	0		0	0	0.0187059	0		0	0	0	0	0			0	0
Actinobacteria;Propionibacteriales;Propionibacteriaceae;Cutibacterium	Cutibacterium unknown_species	0	0	0		0	0	0		0	0	0	0	0			0	0	0		0	0	0.0249717		0	0	0	0	0			0	0	0		0	0.00932346	0	0		0	0	0	0	0			0	0
Actinobacteria;Propionibacteriales;Propionibacteriaceae;Phytoactinopolyspora	Phytoactinopolyspora unknown_species	0	0	0		0	0	0		0	0	0	0	0			0	0	0		0	0	0		0	0	0	0	0			0	0	0		0	0	0	0		0	0	0	0	0			0	0
Actinobacteria;Streptomycetales;Streptomycetaceae;Streptomyces	Streptomyces unknown_species	0	0	0		0	0	0		0	0	0	0	0			0	0	0		0	0	0		0	0	0	0	0			0	0	0		0	0	0	0		0	0	0	0	0			0	0
Actinobacteria;Streptosporangiales;Streptosporangiaceae;Nonomuraea	Nonomuraea unknown_species	0	0	0		0	0	0		0	0	0	0	0			0	0	0		0	0	0		0	0	0	0	0			0	0	0		0	0	0	0		0	0	0	0	0			0	0
Actinobacteria;Streptosporangiales;Streptosporangiaceae;Thermocatellispora	Thermocatellispora unknown_species	0	0	0		0	0	0		0	0	0	0	0			0	0	0		0	0	0		0	0	0	0	0			0	0	0		0	0	0	0		0	0	0	0	0			0	0
Bacteroidetes;Bacteroidales;Bacteroidaceae;Bacteroides	Bacteroides rodentium	0	0	0		0	0	0.0138696		0	0	0	0	0			0	0	0		0	0	0		0	0	0	0	0			0	0	0		0	0	0	0		0	0	0	0	0			0	0
Bacteroidetes;Bacteroidales;Bacteroidaceae;Bacteroides	Bacteroides unknown_species	0.00457976	0	0.00469222		0	0	0		0	0	0.00315009	0.00393517	0.00570132			0	0	0		0	0	0		0	0	0	0	0			0	0	0		0	0	0	0		0	0	0	0	0			0	0
Bacteroidetes;Bacteroidales;Bacteroidaceae;Bacteroides	Bacteroides thetaiotaomicron	0	0	0		0	0	0		0	0	0	0	0			0	0	0		0	0	0.00947637		0	0	0	0	0			0	0	0		0	0	0	0		0	0	0	0	0			0	0
Bacteroidetes;Bacteroidales;Bacteroidales Incertae Sedis;Phocaeicola	Phocaeicola unknown_species	0	0	0		0	0	0.0146019		0	0	0	0	0			0	0	0		0	0	0		0	0	0	0	0			0	0	0		0	0	0	0		0	0	0	0	0			0	0
Bacteroidetes;Bacteroidales;Bacteroidales Incertae Sedis;Phocaeicola	Phocaeicola vulgatus	0	0	0		0	0	0.0125638		0	0	0	0	0			0	0	0		0	0	0		0	0	0	0	0			0	0	0		0	0	0	0		0	0	0	0	0			0	0
Bacteroidetes;Bacteroidales;Marinifilaceae;Butyricimonas	Butyricimonas unknown_species	0	0	0		0	0	0		0	0	0	0	0			0	0	0		0	0	0		0	0	0	0	0			0	0	0		0	0	0	0		0	0	0	0	0			0	0
Bacteroidetes;Bacteroidales;Porphyromonadaceae;Porphyromonas	Porphyromonas endodontalis	0.0141649	0	0.0153811		0	0	0		0.05801	0.107544	0.0917508	0.0729383	0.18518			0	0	0		0	0	0		0.00832079	0	0	0	0.010544			0.0189455	0.0367431	0.0217798		0	0	0	0		0	0	0	0	0			0.01261	0.0190439
Bacteroidetes;Bacteroidales;Porphyromonadaceae;Porphyromonas	Porphyromonas gingivalis	0	0	0		0	0	0		0.215609	0.102669	0.110905	0.166085	0.246763			0.022698	0	0		0	0	0		0.376826	0.0128043	0	0.00816138	0.108306			0	0	0		0	0	0	0		0	0	0	0	0			0	0
Bacteroidetes;Bacteroidales;Porphyromonadaceae;Porphyromonas	Porphyromonas unknown_species	0.0824996	0.0468056	0.0830083		0	0	0		0.063744	0.0511995	0.0602024	0.107988	0.0745022			0.00848421	0.00929136	0.013537		0	0	0		0.0134743	0.0408094	0.0259392	0.0301049	0.0274964			0	0.0123635	0		0	0	0	0		0.0163243	0.0228974	0.0084544	0.0214657	0.0335552			0	0.00734253
Bacteroidetes;Bacteroidales;Prevotellaceae;Alloprevotella	Alloprevotella tannerae	0.0149235	0.0117317	0.0222988		0	0	0		0.0148144	0.00827903	0.0145414	0.0145702	0			0.0434138	0.0471641	0.053526		0	0	0		0.0356989	0.0120356	0	0.0154375	0.0168415			0	0	0		0	0	0	0		0	0	0	0	0			0.0387323	0.0380815
Bacteroidetes;Bacteroidales;Prevotellaceae;Alloprevotella	Alloprevotella unknown_species	0.0145463	0.0105961	0.0172722		0	0	0		0	0	0.00959342	0	0			0.0356684	0.0494945	0.0368748		0	0	0		0.0119628	0.00755378	0	0.00646643	0.0181121			0	0	0		0	0	0	0		0	0	0	0	0			0.0389378	0.0240606
Bacteroidetes;Bacteroidales;Prevotellaceae;Alloprevotella	Alloprevotella rava	0	0	0		0	0	0		0	0	0	0	0			0	0.0131617	0		0	0	0		0	0	0	0	0			0	0	0		0	0	0	0		0	0	0	0	0			0.00680537	0
Bacteroidetes;Bacteroidales;Prevotellaceae;Prevotella	Prevotella aurantiaca	0.0236058	0.0154822	0.0206421		0	0	0		0	0.00629437	0.0085743	0	0			0	0	0		0	0	0		0	0	0	0	0			0	0	0		0	0	0	0		0	0	0	0	0			0	0
Bacteroidetes;Bacteroidales;Prevotellaceae;Prevotella	Prevotella baroniae	0	0	0		0	0	0		0	0	0	0.00900581	0.0125817			0	0	0		0	0	0		0	0	0	0	0			0	0	0		0	0	0	0		0	0	0	0	0			0	0.00571145
Bacteroidetes;Bacteroidales;Prevotellaceae;Prevotella	Prevotella dentalis	0	0	0		0	0	0		0	0	0	0.0051223	0			0	0	0		0	0	0		0	0	0	0	0			0	0	0		0	0	0	0		0	0	0	0	0			0	0
Bacteroidetes;Bacteroidales;Prevotellaceae;Prevotella	Prevotella denticola	0	0	0		0	0	0		0	0.0114612	0	0	0			0	0	0		0	0	0		0	0	0	0	0			0	0	0		0	0	0	0		0	0	0	0	0			0	0
Bacteroidetes;Bacteroidales;Prevotellaceae;Prevotella	Prevotella histicola	0.00657102	0	0.0121372		0	0	0		0	0	0	0	0			0.0564532	0.0305474	0.0448364		0	0	0		0.0104395	0	0.0121516	0	0.0226778			0.152351	0.0570744	0.147743		0	0	0	0		0.031619	0.0343235	0	0.00961476	0.0245532			0.0134047	0.0149977
Bacteroidetes;Bacteroidales;Prevotellaceae;Prevotella	Prevotella intermedia	0	0	0		0	0	0		0.0271022	0.0174763	0.0220304	0.0254438	0.0135416			0.00977671	0	0		0	0	0		0.0279898	0.0103402	0	0	0.0132558			0.00755311	0.00540997	0.0062003		0	0	0	0		0.00659362	0	0	0	0			0.0152768	0.0605015
Bacteroidetes;Bacteroidales;Prevotellaceae;Prevotella	Prevotella jejuni	0	0	0		0	0	0.0185326		0	0	0	0	0			0.0398546	0.0338281	0.0406022		0	0	0		0.00979872	0	0.0136266	0	0.0132633			0.0951917	0.0380244	0.0871221		0	0	0	0		0.0103874	0.00886867	0	0.00448184	0.00800687			0.184341	0.111792
Bacteroidetes;Bacteroidales;Prevotellaceae;Prevotella	Prevotella koreensis	0	0	0		0	0	0		0.0199123	0.0140628	0.0231228	0	0.0221092			0	0	0		0	0	0		0.00979257	0	0	0	0			0	0	0		0	0	0	0		0	0	0	0	0			0	0
Bacteroidetes;Bacteroidales;Prevotellaceae;Prevotella	Prevotella melaninogenica	0.0345811	0.0357573	0.0602333		0	0	0		0.0146011	0.0203995	0.0220205	0	0			0.0541193	0.0538574	0.0614585		0	0	0		0.00558493	0.0197705	0.0291705	0.0130315	0.0315252			0.0203459	0.0108363	0.015732		0	0	0.0118078	0		0.0592044	0.0310511	0	0.0355195	0.058482			0.0761741	0.0318588
Bacteroidetes;Bacteroidales;Prevotellaceae;Prevotella	Prevotella multiformis	0	0	0		0	0	0		0.0101095	0	0	0	0			0	0	0		0	0	0		0	0	0	0	0			0	0	0		0	0	0	0		0	0	0	0	0			0	0
Bacteroidetes;Bacteroidales;Prevotellaceae;Prevotella	Prevotella nigrescens	0	0	0		0	0	0		0.021405	0.02703	0.018056	0	0			0	0	0		0	0	0		0	0	0	0	0			0.0109521	0.0353323	0.0170602		0	0	0	0		0.0195284	0	0	0	0			0.00673871	0.00777223
Bacteroidetes;Bacteroidales;Prevotellaceae;Prevotella	Prevotella oris	0	0	0		0	0	0		0.0121464	0.00939882	0.0238452	0.0173763	0.0121379			0	0	0		0	0	0		0	0	0	0	0.00513803			0.0239072	0.0343174	0.0221587		0	0	0	0		0.0236405	0.00865034	0	0.00801441	0.0118111			0	0
Bacteroidetes;Bacteroidales;Prevotellaceae;Prevotella	Prevotella pallens	0.00776857	0	0.00798467		0	0	0		0	0	0	0	0			0.075613	0.0401601	0.0457631		0	0	0		0.00861981	0.017589	0.00982983	0.00688556	0.0278037			0.0340189	0.0157636	0.015633		0	0	0	0		0	0.0107737	0	0	0			0.0405407	0.0307879
Bacteroidetes;Bacteroidales;Prevotellaceae;Prevotella	Prevotella pleuritidis	0	0	0		0	0	0		0	0	0.00630377	0.00918725	0			0	0	0		0	0	0		0.0101066	0	0	0	0			0	0	0		0	0	0	0		0	0	0	0	0			0	0
Bacteroidetes;Bacteroidales;Prevotellaceae;Prevotella	Prevotella salivae	0.0122257	0.00645731	0.0179913		0	0	0		0	0	0	0	0			0.0312326	0.0231476	0.0174508		0	0	0		0.00557056	0	0.0110927	0	0.0102675			0.0405872	0.0167717	0.0427039		0	0	0	0		0.014763	0	0	0	0			0.0276549	0.0189308
Bacteroidetes;Bacteroidales;Prevotellaceae;Prevotella	Prevotella scopos	0.00586739	0	0.00552223		0	0	0		0	0	0.00509945	0	0			0.0100687	0.0104665	0.00723065		0	0	0		0	0.0049036	0.00996395	0	0.00690677			0.00537773	0	0		0	0	0	0		0.00577794	0	0	0	0			0	0
Bacteroidetes;Bacteroidales;Prevotellaceae;Prevotella	Prevotella shahii	0.0234879	0.0138766	0.0323392		0	0	0		0	0	0.00779507	0	0			0.0252293	0.0112287	0.0241755		0	0	0		0.00633931	0.00550487	0	0.0102344	0.0192794			0	0	0		0	0	0	0		0	0	0	0	0			0	0
Bacteroidetes;Bacteroidales;Prevotellaceae;Prevotella	Prevotella unknown_species	0.095133	0.0628183	0.0852987		0	0	0		0.036033	0.0813227	0.0923699	0.0655851	0.0900193			0.0715963	0.0696062	0.0624992		0	0	0		0.0398711	0.0350618	0.0244887	0.0234679	0.0476321			0.0797986	0.0434722	0.0689865		0	0	0	0		0.0250468	0.0168023	0	0.0203273	0.0225245			0.0975419	0.0565338
Bacteroidetes;Bacteroidales;Prevotellaceae;Prevotella	Prevotella veroralis	0.0117737	0.00832512	0.0156506		0	0	0		0	0.00964108	0.00606998	0	0			0.0218814	0.0298004	0.0133077		0	0	0		0	0	0.00857895	0	0.00627806			0.0176936	0.0113438	0.0236385		0	0	0	0		0	0	0	0	0			0.0218341	0
Bacteroidetes;Bacteroidales;Prevotellaceae;Prevotella	Prevotella amnii	0	0	0		0	0	0		0	0	0	0	0			0	0	0		0	0	0		0	0	0	0	0			0	0	0		0	0	0	0		0	0	0	0	0			0.00834191	0
Bacteroidetes;Bacteroidales;Prevotellaceae;Prevotella	Prevotella bivia	0	0	0		0	0	0		0	0	0	0	0			0	0	0		0	0	0		0	0	0	0	0			0	0	0		0	0	0	0		0	0	0	0	0			0	0
Bacteroidetes;Bacteroidales;Prevotellaceae;Prevotella	Prevotella marshii	0	0	0		0	0	0		0	0	0	0	0			0	0	0		0	0	0		0	0	0	0	0			0	0	0		0	0	0	0		0	0	0	0	0			0	0
Bacteroidetes;Bacteroidales;Prevotellaceae;Prevotella	Prevotella micans	0	0	0		0	0	0		0	0	0	0	0			0	0	0		0	0	0		0	0	0	0	0			0	0	0		0	0	0	0		0	0	0	0	0			0	0
Bacteroidetes;Bacteroidales;Prevotellaceae;Prevotella	Prevotella nanceiensis	0	0	0		0	0	0		0	0	0	0	0			0	0	0		0	0	0		0	0.0129226	0	0	0			0	0	0		0	0	0	0		0	0	0	0	0			0	0
Bacteroidetes;Bacteroidales;Prevotellaceae;Prevotella	Prevotella oulorum	0	0	0		0	0	0		0	0	0	0	0			0	0	0		0	0	0		0	0	0	0	0			0	0	0		0	0	0	0		0	0	0	0	0			0	0
Bacteroidetes;Bacteroidales;Prevotellaceae;Prevotella	Prevotella disiens	0	0	0		0	0	0		0	0	0	0	0			0	0	0		0	0	0		0	0	0	0	0			0	0	0		0	0	0	0		0	0	0	0	0			0	0
Bacteroidetes;Bacteroidales;Prevotellaceae;Prevotella	Prevotella lascolaii	0	0	0		0	0	0		0	0	0	0	0			0	0	0		0	0	0		0	0	0	0	0			0	0	0		0	0	0	0		0	0	0	0	0			0	0
Bacteroidetes;Bacteroidales;Prevotellaceae;Prevotella	Prevotella loescheii	0	0	0		0	0	0		0	0	0	0	0			0	0	0		0	0	0		0	0	0	0	0			0	0	0		0	0	0	0		0	0	0	0	0			0	0
Bacteroidetes;Bacteroidales;Prevotellaceae;Prevotella	Prevotella oralis	0	0	0		0	0	0		0	0	0	0	0			0	0	0		0	0	0		0	0	0	0	0			0	0	0		0	0	0	0		0	0	0	0	0			0	0
Bacteroidetes;Bacteroidales;Prevotellaceae;Prevotellamassilia	Prevotellamassilia unknown_species	0	0	0		0	0	0		0	0	0	0	0			0	0	0		0	0	0		0	0	0	0	0			0	0	0		0	0	0	0		0	0	0	0	0			0	0
Bacteroidetes;Bacteroidales;Rikenellaceae;Alistipes	Alistipes finegoldii	0	0	0		0	0	0		0	0	0	0	0			0	0	0		0	0	0		0	0	0	0	0			0	0	0		0	0	0	0		0	0	0	0	0			0	0
Bacteroidetes;Bacteroidales;Tannerellaceae;Parabacteroides	Parabacteroides unknown_species	0	0	0.00322105		0	0	0		0	0	0	0	0			0	0	0		0	0	0		0	0	0	0	0			0	0	0		0	0	0	0		0	0	0	0	0			0	0
Bacteroidetes;Bacteroidales;Tannerellaceae;Tannerella	Tannerella forsythia	0	0	0		0	0	0		0.0210178	0.0240941	0.0154013	0.0177482	0.0259298			0	0	0		0	0	0		0.0160786	0	0	0	0.00956988			0	0.00466162	0		0	0	0	0		0.0085223	0	0	0	0			0	0
Bacteroidetes;Bacteroidales;Tannerellaceae;Tannerella	Tannerella unknown_species	0.0120757	0.00924682	0.0136528		0	0	0		0.00934124	0	0	0.00626408	0			0	0	0		0	0	0		0	0	0	0	0			0	0	0		0	0	0	0		0	0	0	0	0			0	0
Bacteroidetes;Chitinophagales;Chitinophagaceae;Niabella	Niabella unknown_species	0	0	0		0	0	0		0	0	0	0	0			0	0	0		0	0	0		0	0	0	0	0			0	0	0		0	0	0	0		0	0	0	0	0			0	0
Bacteroidetes;Cytophagales;Hymenobacteraceae;Hymenobacter	Hymenobacter unknown_species	0	0	0		0	0	0		0	0	0	0	0			0	0	0		0	0	0		0	0	0	0	0			0	0	0		0	0	0	0		0	0	0	0	0			0	0
Bacteroidetes;Cytophagales;Spirosomaceae;Spirosoma	Spirosoma unknown_species	0	0	0		0	0	0		0	0	0	0	0			0	0	0		0	0	0		0	0	0	0	0			0	0	0		0	0	0	0		0	0	0	0	0			0	0
Bacteroidetes;Flavobacteriales;Flavobacteriaceae;Capnocytophaga	Capnocytophaga granulosa	0.037637	0.00820352	0.0169027		0	0	0		0	0	0	0	0			0	0	0.0129787		0	0	0		0	0	0	0	0.0107013			0	0	0		0	0	0	0		0.0101871	0	0	0	0			0	0
Bacteroidetes;Flavobacteriales;Flavobacteriaceae;Capnocytophaga	Capnocytophaga leadbetteri	0.0483555	0.00914092	0.0227411		0	0	0		0	0	0	0	0			0	0	0		0	0	0		0	0	0	0	0			0	0	0		0	0	0	0		0	0	0	0	0			0	0
Bacteroidetes;Flavobacteriales;Flavobacteriaceae;Capnocytophaga	Capnocytophaga unknown_species	0.0627526	0.011478	0.0236211		0	0	0		0	0	0	0	0			0	0	0.0065697		0	0	0		0.00655043	0.00659781	0	0	0.0079233			0	0	0		0	0	0	0		0.00694396	0	0	0	0			0	0
Bacteroidetes;Flavobacteriales;Flavobacteriaceae;Capnocytophaga	Capnocytophaga ochracea	0	0	0		0	0	0		0	0	0	0	0			0	0	0		0	0	0		0.00657978	0	0	0	0			0	0	0		0	0	0	0		0	0	0	0	0			0	0
Bacteroidetes;Flavobacteriales;Flavobacteriaceae;Flavobacterium	Flavobacterium unknown_species	0	0	0		0	0	0		0	0	0	0	0			0	0	0		0	0	0		0	0	0	0	0			0	0	0		0	0	0	0		0	0	0	0	0			0	0
Bacteroidetes;Flavobacteriales;Weeksellaceae;Chryseobacterium	Chryseobacterium unknown_species	0	0	0		0	0.00901027	0		0	0	0	0	0			0	0	0		0	0	0		0	0	0	0	0			0	0	0		0	0	0	0		0	0	0	0	0			0	0
Bacteroidetes;Sphingobacteriales;Sphingobacteriaceae;Pararcticibacter	Pararcticibacter unknown_species	0	0	0		0	0	0		0	0	0	0	0			0	0	0		0	0	0		0	0	0	0	0			0	0	0		0	0	0	0		0	0	0	0	0			0	0
Bacteroidetes;Sphingobacteriales;Sphingobacteriaceae;Pedobacter	Pedobacter unknown_species	0	0	0		0	0	0		0	0	0	0	0			0	0	0		0	0	0		0	0	0	0	0			0	0	0		0	0	0	0		0	0	0	0	0			0	0
Chloroflexi;Caldilineales;Caldilineaceae;Caldilinea	Caldilinea unknown_species	0	0	0		0	0	0		0	0	0	0	0			0	0	0		0	0	0		0	0	0	0	0			0	0	0		0	0	0	0		0	0	0	0	0			0	0
Cyanobacteria;Chroococcidiopsidales;Chroococcidiopsidaceae;Aliterella	Aliterella unknown_species	0	0	0		0	0	0		0	0	0	0	0			0	0	0		0	0	0		0	0	0	0	0			0	0	0		0	0	0	0		0	0	0	0	0			0	0
Cyanobacteria;Nostocales;Nostocaceae;Nostoc	Nostoc unknown_species	0	0	0		0	0	0		0	0	0	0	0			0	0	0		0	0	0		0	0	0	0	0			0	0	0		0	0	0	0		0	0	0	0	0			0	0
Deinococcus-Thermus;Deinococcales;Deinococcaceae;Deinococcus	Deinococcus geothermalis	0	0	0		0.169113	0	0		0	0	0	0	0			0	0	0		0	0	0		0	0	0	0	0			0	0	0		0	0	0	0		0	0	0	0	0			0	0
Deinococcus-Thermus;Deinococcales;Deinococcaceae;Deinococcus	Deinococcus murrayi	0	0	0		0.0666954	0	0		0	0	0	0	0			0	0	0		0	0	0		0	0	0	0	0			0	0	0		0	0	0	0		0	0	0	0	0			0	0
Deinococcus-Thermus;Deinococcales;Deinococcaceae;Deinococcus	Deinococcus unknown_species	0	0	0		0	0	0		0	0	0	0	0			0	0	0		0	0	0		0	0	0	0	0			0	0	0		0	0	0	0		0	0	0	0	0			0	0
Deinococcus-Thermus;Trueperales;Trueperaceae;Truepera	Truepera unknown_species	0	0	0		0	0	0		0	0	0	0	0			0	0	0		0.0801496	0	0		0	0	0	0	0			0	0	0		0	0	0	0		0	0	0	0	0			0	0
Epsilonbacteraeota;Campylobacterales;Campylobacteraceae;Campylobacter	Campylobacter rectus	0	0	0		0	0	0		0.0152681	0.00721988	0.00702504	0	0.0152574			0	0	0		0	0	0		0.0385443	0	0	0.00574539	0.0169537			0	0	0		0	0	0	0		0.00742907	0	0	0	0			0	0
Epsilonbacteraeota;Campylobacterales;Campylobacteraceae;Campylobacter	Campylobacter showae	0.0122315	0	0		0	0	0		0	0	0	0	0			0	0	0		0	0	0		0	0	0	0	0			0	0	0		0	0	0	0		0	0	0	0	0			0	0
Epsilonbacteraeota;Campylobacterales;Campylobacteraceae;Campylobacter	Campylobacter unknown_species	0.071135	0.0170778	0.0329879		0	0	0		0.0132497	0	0.0115153	0	0.0122597			0.0586369	0.0253139	0.0347907		0	0	0		0.048146	0	0	0.0147019	0.0537121			0.0115393	0.0108506	0		0	0	0	0		0.0376074	0	0	0.0167784	0			0	0
Epsilonbacteraeota;Campylobacterales;Campylobacteraceae;Campylobacter	Campylobacter concisus	0	0	0		0	0	0		0	0	0	0	0			0.010832	0	0		0	0	0		0.00954943	0	0	0	0.0110008			0	0	0		0	0	0	0		0	0	0	0	0			0	0
Firmicutes;Bacillales;Bacillaceae;Bacillus	Bacillus cereus	0	0	0		0.0320278	0	0		0	0	0	0	0			0	0	0		0	0	0		0	0	0	0	0			0	0	0		0	0	0.0324093	0.0342855		0	0	0	0	0			0	0
Firmicutes;Bacillales;Bacillaceae;Bacillus	Bacillus unknown_species	0	0	0		0	0	0		0	0	0	0	0			0	0	0		0	0	0		0	0	0	0	0			0	0	0		0	0	0	0.00550474		0	0	0	0	0			0	0
Firmicutes;Bacillales;Family XI;Gemella	Gemella haemolysans	0	0	0		0	0	0		0	0	0	0	0			0	0	0		0	0	0		0	0	0	0	0			0	0	0		0	0	0	0		0	0	0	0	0			0	0
Firmicutes;Bacillales;Family XI;Gemella	Gemella unknown_species	0	0	0		0	0	0		0	0	0	0	0			0	0	0		0	0	0		0	0.008108	0	0	0			0	0	0		0	0	0	0		0	0	0	0	0			0	0
Firmicutes;Bacillales;Family XI;Gemella	Gemella sanguinis	0	0	0		0	0	0		0	0	0	0	0			0	0	0		0	0	0		0	0	0	0	0			0	0	0		0	0	0	0		0	0	0	0	0			0	0
Firmicutes;Bacillales;Family XII;Exiguobacterium	Exiguobacterium unknown_species	0	0	0		0	0	0		0	0	0	0	0			0	0	0		0	0	0.0194204		0	0	0	0	0			0	0	0		0	0	0	0		0	0	0	0	0			0	0
Firmicutes;Bacillales;Paenibacillaceae;Paenibacillus	Paenibacillus unknown_species	0	0	0		0	0	0		0	0.00468303	0	0	0			0	0	0		0	0	0		0	0	0	0	0			0	0	0		0	0	0	0		0	0	0	0	0			0	0
Firmicutes;Bacillales;Planococcaceae;Planococcus	Planococcus rifietoensis	0	0	0		0	0	0		0	0	0	0	0			0	0	0		0	0.0290068	0		0	0	0	0	0			0	0	0		0	0	0	0		0	0	0	0	0			0	0
Firmicutes;Bacillales;Staphylococcaceae;Staphylococcus	Staphylococcus epidermidis	0	0	0		0.0728021	0	0		0	0	0	0	0			0	0	0		0	0	0		0	0	0	0	0			0	0	0		0	0.0441506	0	0		0	0	0	0	0			0	0
Firmicutes;Bacillales;Staphylococcaceae;Staphylococcus	Staphylococcus aureus	0	0	0		0	0	0		0	0	0	0	0			0.00843971	0	0		0.0944595	0	0.0215553		0	0	0	0	0			0	0	0		0	0	0.040286	0		0	0	0	0	0			0	0
Firmicutes;Bacillales;Staphylococcaceae;Staphylococcus	Staphylococcus haemolyticus	0	0	0		0	0	0		0	0	0	0	0			0	0	0		0	0	0		0	0	0	0	0			0	0	0		0	0	0	0		0	0	0	0	0			0	0
Firmicutes;Clostridiales;Clostridiaceae;Clostridium	Clostridium unknown_species	0	0	0		0	0	0		0.0112172	0	0	0	0.00415161			0	0	0		0	0	0		0	0	0	0	0			0	0	0		0	0	0	0		0	0	0	0	0			0	0
Firmicutes;Clostridiales;Eubacteriaceae;Eubacterium	Eubacterium unknown_species	0	0	0		0	0	0		0	0	0	0	0			0.00551571	0.0103054	0		0	0	0		0	0	0.00655764	0	0			0	0	0		0	0	0	0		0	0	0	0	0			0	0.00783679
Firmicutes;Clostridiales;Family XI;Anaerococcus	Anaerococcus octavius	0	0	0		0	0	0		0	0	0	0	0			0	0	0		0	0	0		0	0	0	0	0			0	0	0		0	0	0	0		0	0	0	0	0			0	0
Firmicutes;Clostridiales;Family XI;Anaerococcus	Anaerococcus unknown_species	0	0	0		0	0	0		0	0	0	0	0			0	0	0		0	0	0		0	0	0	0	0			0	0	0		0	0	0	0		0	0	0	0	0			0	0
Firmicutes;Clostridiales;Family XIII;Mogibacterium	Mogibacterium diversum	0	0	0		0	0	0		0	0	0	0	0			0	0	0		0	0	0		0	0	0.0121303	0	0			0	0	0		0	0	0	0		0	0	0	0	0			0	0.0132548
Firmicutes;Clostridiales;Family XIII;Mogibacterium	Mogibacterium timidum	0	0	0		0	0	0		0	0	0	0	0			0	0	0		0	0	0		0	0	0	0	0			0	0	0		0	0	0	0		0	0	0	0	0			0	0
Firmicutes;Clostridiales;Lachnospiraceae;Catonella	Catonella unknown_species	0	0	0		0	0	0		0	0	0	0	0			0.0108081	0	0		0	0	0		0	0	0	0	0.00552981			0	0	0		0	0	0	0		0	0	0	0	0			0	0
Firmicutes;Clostridiales;Lachnospiraceae;Lachnoanaerobaculum	Lachnoanaerobaculum gingivalis	0.00653838	0	0.00582286		0	0	0		0	0	0	0	0			0	0	0		0	0	0		0	0	0	0	0			0	0	0		0	0	0	0		0	0	0	0	0			0	0
Firmicutes;Clostridiales;Lachnospiraceae;Lachnoanaerobaculum	Lachnoanaerobaculum umeaense	0.00756517	0	0		0	0	0		0	0	0	0	0			0	0	0		0	0	0		0	0	0	0	0			0	0	0		0	0	0	0		0	0	0	0	0			0	0
Firmicutes;Clostridiales;Lachnospiraceae;Lachnoanaerobaculum	Lachnoanaerobaculum unknown_species	0.0134541	0.0120821	0.0157228		0	0	0		0	0	0	0	0			0.00809122	0	0.00588937		0	0	0		0	0	0	0	0			0	0	0		0	0	0	0		0	0	0	0	0			0	0
Firmicutes;Clostridiales;Lachnospiraceae;Lachnoanaerobaculum	Lachnoanaerobaculum orale	0	0	0		0	0	0		0	0	0	0	0			0.0172811	0	0.010865		0	0	0		0	0	0	0	0			0	0	0.00625689		0	0	0	0		0	0	0	0	0			0.00879943	0.0111377
Firmicutes;Clostridiales;Lachnospiraceae;Oribacterium	Oribacterium parvum	0	0	0.0105282		0	0	0		0	0	0	0	0			0.013598	0	0		0	0	0		0	0	0	0	0			0	0	0		0	0	0	0		0	0	0	0	0			0.00854743	0
Firmicutes;Clostridiales;Lachnospiraceae;Oribacterium	Oribacterium asaccharolyticum	0	0	0		0	0	0		0	0	0	0	0			0.00701382	0	0		0	0	0		0	0	0	0	0			0	0	0		0	0	0	0		0	0	0	0	0			0.00985014	0
Firmicutes;Clostridiales;Lachnospiraceae;Oribacterium	Oribacterium unknown_species	0	0	0		0	0	0		0	0	0	0	0			0.0208292	0	0		0	0	0		0	0	0.00797948	0	0			0	0	0		0	0	0	0		0	0	0.00570413	0	0			0.0150495	0.00633297
Firmicutes;Clostridiales;Lachnospiraceae;Stomatobaculum	Stomatobaculum unknown_species	0.00976004	0.0268205	0.0208542		0	0	0		0	0	0	0	0			0.00763024	0	0		0	0	0		0	0	0	0	0			0	0	0		0	0	0	0		0	0	0	0	0			0	0.0126415
Firmicutes;Clostridiales;Lachnospiraceae;Stomatobaculum	Stomatobaculum longum	0	0	0		0	0	0		0	0	0	0	0			0	0	0		0	0	0		0	0	0	0	0			0	0	0		0	0	0	0		0	0	0	0	0			0.013494	0.0284434
Firmicutes;Clostridiales;Peptostreptococcaceae;Filifactor	Filifactor alocis	0	0	0		0	0	0		0.0118949	0	0	0	0			0	0	0		0	0	0		0	0	0	0	0			0	0	0		0	0	0	0		0	0	0	0	0			0	0
Firmicutes;Clostridiales;Peptostreptococcaceae;Peptostreptococcus	Peptostreptococcus stomatis	0	0	0		0	0	0		0	0	0	0	0			0	0	0		0	0	0		0	0	0	0	0			0	0.0204255	0		0	0	0	0		0	0	0	0	0			0	0.00965244
Firmicutes;Clostridiales;Peptostreptococcaceae;Peptostreptococcus	Peptostreptococcus unknown_species	0	0	0		0	0	0		0	0	0	0	0			0	0	0		0	0	0		0	0.00727697	0	0	0			0	0	0		0	0	0	0		0	0	0	0	0			0	0
Firmicutes;Clostridiales;Peptostreptococcaceae;Peptostreptococcus	Peptostreptococcus anaerobius	0	0	0		0	0	0		0	0	0	0	0			0	0	0		0	0	0.0284322		0	0	0	0	0			0	0	0		0	0	0	0		0	0	0	0	0			0	0
Firmicutes;Clostridiales;Ruminococcaceae;Ruthenibacterium	Ruthenibacterium lactatiformans	0	0	0		0	0	0		0	0	0	0	0			0	0	0		0	0	0		0	0	0	0	0			0	0	0		0	0	0	0		0	0	0	0	0			0	0
Firmicutes;Erysipelotrichales;Erysipelotrichaceae;Solobacterium	Solobacterium unknown_species	0	0	0		0	0	0		0	0	0	0	0			0	0.00750462	0		0	0	0		0	0	0.0121921	0	0			0	0	0		0	0	0	0		0	0	0	0	0			0	0
Firmicutes;Lactobacillales;Carnobacteriaceae;Dolosigranulum	Dolosigranulum pigrum	0	0	0		0	0	0		0	0	0	0	0			0	0	0		0	0	0		0	0	0	0	0			0	0	0		0	0	0	0		0	0	0	0	0			0	0
Firmicutes;Lactobacillales;Carnobacteriaceae;Dolosigranulum	Dolosigranulum unknown_species	0	0	0		0	0	0		0	0	0	0	0			0	0	0		0	0	0		0	0	0	0	0			0	0	0		0	0	0	0		0	0	0	0	0			0	0
Firmicutes;Lactobacillales;Carnobacteriaceae;Granulicatella	Granulicatella unknown_species	0	0	0		0	0	0		0	0.0145006	0.00973816	0	0			0	0.010608	0		0	0	0		0	0.0299246	0.0185519	0.0080409	0			0	0	0		0	0	0	0		0	0.0094206	0.0194797	0	0			0	0
Firmicutes;Lactobacillales;Carnobacteriaceae;Granulicatella	Granulicatella adiacens	0	0	0		0	0	0		0	0	0	0	0			0	0	0		0	0	0		0	0.0142529	0	0	0			0	0	0		0	0	0	0		0	0	0.00859422	0	0			0	0
Firmicutes;Lactobacillales;Enterococcaceae;Enterococcus	Enterococcus faecium	0	0	0		0	0	0		0	0	0	0	0			0	0	0		0	0	0		0	0	0	0	0			0	0	0		0	0	0	0		0	0	0	0	0			0	0
Firmicutes;Lactobacillales;Lactobacillaceae;Lactobacillus	Lactobacillus mulieris	0	0	0		0	0	0		0	0	0	0	0			0	0	0		0	0	0		0	0	0	0	0			0	0	0		0	0	0	0		0	0	0	0	0			0	0
Firmicutes;Lactobacillales;Leuconostocaceae;Leuconostoc	Leuconostoc mesenteroides	0	0	0		0	0	0		0	0	0	0	0			0	0	0		0	0	0		0	0	0	0	0			0	0	0		0	0	0	0		0	0	0	0	0			0	0
Firmicutes;Lactobacillales;Streptococcaceae;Lactococcus	Lactococcus lactis	0	0	0		0	0	0		0	0	0	0	0			0	0	0		0	0.0401044	0		0.0103968	0	0	0	0			0	0	0		0	0	0	0		0	0.0165795	0	0	0			0	0
Firmicutes;Lactobacillales;Streptococcaceae;Lactococcus	Lactococcus unknown_species	0	0	0		0	0	0		0	0	0	0	0			0	0	0		0	0	0		0	0	0	0	0			0	0	0		0	0	0	0		0	0	0	0	0			0	0
Firmicutes;Lactobacillales;Streptococcaceae;Streptococcus	Streptococcus australis	0	0	0		0	0	0		0	0.0132899	0	0	0			0	0	0		0	0	0		0	0.0459653	0.0148811	0	0			0	0	0		0	0	0	0		0.00940151	0.017774	0.0292144	0	0			0	0
Firmicutes;Lactobacillales;Streptococcaceae;Streptococcus	Streptococcus infantis	0	0.0421845	0.0180469		0	0	0		0.0338806	0.0291296	0.0311778	0	0			0	0.0344727	0.014525		0	0	0		0	0.0720452	0.0545099	0.0202273	0			0	0.011055	0		0	0	0	0		0.0154551	0.0490117	0.0770408	0.0114316	0.0141194			0	0
Firmicutes;Lactobacillales;Streptococcaceae;Streptococcus	Streptococcus mitis	0	0	0		0	0	0		0.0235725	0.0160446	0.0144613	0	0.0348976			0	0	0		0	0	0		0.0157788	0.0379137	0.0207213	0.0153525	0			0	0.0283529	0.00858205		0	0	0	0		0.0334535	0.0297281	0.049708	0.0494885	0.0294707			0.0108371	0
Firmicutes;Lactobacillales;Streptococcaceae;Streptococcus	Streptococcus oralis	0	0	0		0	0	0		0	0.0127302	0.0169559	0	0.0284963			0	0	0		0	0	0		0	0.0349134	0.00857848	0	0			0	0	0		0	0	0	0		0.0144089	0.0117164	0.0182415	0.00710517	0.0109697			0	0
Firmicutes;Lactobacillales;Streptococcaceae;Streptococcus	Streptococcus parasanguinis	0.0118215	0.0393055	0.0248374		0	0	0		0	0.0178453	0	0	0			0.0134243	0.0258182	0.0274086		0	0	0		0.0103553	0.0149871	0.0354271	0	0			0.018548	0.0171823	0.0174753		0	0	0	0		0.0131729	0.00803355	0.0211303	0	0			0.0255421	0.015082
Firmicutes;Lactobacillales;Streptococcaceae;Streptococcus	Streptococcus pneumoniae	0	0	0		0	0	0.0319317		0	0	0	0	0			0	0	0		0	0	0		0	0	0	0	0			0	0	0		0	0	0	0		0	0	0	0	0			0	0
Firmicutes;Lactobacillales;Streptococcaceae;Streptococcus	Streptococcus rubneri	0	0.00998359	0		0	0	0		0	0	0	0	0			0	0	0		0	0	0		0	0	0	0	0			0	0	0		0	0	0	0		0	0	0	0	0			0	0
Firmicutes;Lactobacillales;Streptococcaceae;Streptococcus	Streptococcus salivarius	0	0.0294853	0.014116		0	0	0		0	0	0	0	0			0.0112964	0	0.0383891		0	0	0		0.0100161	0.00995139	0	0	0.0124615			0.0900053	0.0750552	0.15166		0	0	0	0		0.0127413	0.0202029	0.0154888	0	0.0441356			0	0.0134764
Firmicutes;Lactobacillales;Streptococcaceae;Streptococcus	Streptococcus sanguinis	0	0	0		0	0	0		0	0	0.00853819	0	0			0	0	0		0	0	0		0	0.0250613	0.00672226	0	0			0	0	0		0	0	0	0		0.00796699	0.0121467	0.0079084	0	0			0	0
Firmicutes;Lactobacillales;Streptococcaceae;Streptococcus	Streptococcus timonensis	0	0.0137776	0		0	0	0		0	0.00940227	0	0	0			0	0	0		0	0	0		0	0.0127623	0.00911654	0	0			0	0	0		0	0	0	0		0	0	0	0	0			0	0
Firmicutes;Lactobacillales;Streptococcaceae;Streptococcus	Streptococcus unknown_species	0.0119869	0.066432	0.0408697		0	0	0		0	0.030612	0.0339142	0	0.0228877			0.014635	0.0403451	0.0285609		0	0	0		0	0.0530751	0.0435781	0.0151882	0			0.0244805	0.0322272	0.0192505		0	0	0.0181853	0		0.0775042	0.0294718	0.059324	0.026228	0.0385266			0.022025	0.0111853
Firmicutes;Lactobacillales;Streptococcaceae;Streptococcus	Streptococcus chosunense	0	0	0		0	0	0		0	0	0	0	0			0	0	0		0	0	0		0	0	0	0	0			0	0	0		0	0	0	0		0.00987892	0	0	0	0			0	0
Firmicutes;Lactobacillales;Streptococcaceae;Streptococcus	Streptococcus constellatus	0	0	0		0	0	0		0	0	0	0	0			0	0	0		0	0	0		0	0	0	0	0			0	0	0		0	0	0	0		0	0	0	0	0			0	0
Firmicutes;Lactobacillales;Streptococcaceae;Streptococcus	Streptococcus cristatus	0	0	0		0	0	0		0	0	0	0	0			0	0	0		0	0	0		0	0.0172216	0.00772082	0	0			0	0	0		0	0	0	0		0	0.0132003	0.0095363	0	0			0	0
Firmicutes;Lactobacillales;Streptococcaceae;Streptococcus	Streptococcus koreensis	0	0	0		0	0	0		0	0	0	0	0			0	0	0		0	0	0		0	0	0	0	0			0	0	0		0	0	0	0		0	0	0	0	0			0	0
Firmicutes;Lactobacillales;Streptococcaceae;Streptococcus	Streptococcus pseudopneumoniae	0	0	0		0	0	0		0	0	0	0	0			0	0	0		0	0	0		0	0	0	0	0			0	0.00945381	0		0	0	0	0		0.0220277	0	0.00779561	0	0			0	0
Firmicutes;Lactobacillales;Streptococcaceae;Streptococcus	Streptococcus thermophilus	0	0	0		0	0	0		0	0	0	0	0			0	0	0		0	0	0		0	0	0	0	0			0.0217327	0	0.0244929		0	0	0	0		0	0	0	0	0			0	0
Firmicutes;Lactobacillales;Streptococcaceae;Streptococcus	Streptococcus vestibularis	0	0	0		0	0	0		0	0	0	0	0			0	0	0		0	0	0		0	0	0	0	0			0	0	0		0	0	0	0		0	0	0	0	0			0	0
Firmicutes;Selenomonadales;Veillonellaceae;Megasphaera	Megasphaera unknown_species	0	0	0		0	0	0		0	0	0	0	0			0	0.00644417	0		0	0	0		0	0	0	0	0			0	0	0		0	0	0	0		0	0	0	0	0			0	0.0137587
Firmicutes;Selenomonadales;Veillonellaceae;Mitsuokella	Mitsuokella unknown_species	0	0	0		0	0	0		0	0	0	0	0			0	0	0		0	0	0		0	0	0	0	0			0	0	0.0075078		0	0	0	0		0	0	0	0	0			0	0
Firmicutes;Selenomonadales;Veillonellaceae;Selenomonas	Selenomonas felix	0.0162332	0.00900398	0.0193674		0	0	0		0	0	0	0	0			0.0293812	0.00639337	0.0147539		0	0	0		0.0091759	0	0	0	0.00845639			0.0348208	0.00687594	0.0127467		0	0	0	0		0	0	0	0	0			0.0203313	0.0150188
Firmicutes;Selenomonadales;Veillonellaceae;Selenomonas	Selenomonas unknown_species	0.0116903	0	0.00966546		0	0	0		0	0.00690544	0	0	0			0.0228202	0	0.0107829		0	0	0		0.0110597	0	0	0	0.0127406			0.016508	0	0.0150315		0	0	0	0		0	0	0	0	0			0.0111738	0.00894882
Firmicutes;Selenomonadales;Veillonellaceae;Selenomonas	Selenomonas flueggei	0	0	0		0	0	0		0	0	0	0	0			0	0	0		0	0	0		0	0	0	0	0			0.0114299	0	0.00727716		0	0	0	0		0	0	0	0	0			0	0
Firmicutes;Selenomonadales;Veillonellaceae;Veillonella	Veillonella atypica	0.015569	0.0129756	0.0198343		0	0	0		0	0	0	0	0			0.0190506	0.0370987	0.0212413		0	0	0		0.00851913	0	0.00839867	0	0.0206092			0.0895499	0.0986068	0.0889765		0	0	0	0		0.0180619	0.0429588	0.00808755	0.0226372	0.053112			0.0694497	0.0719349
Firmicutes;Selenomonadales;Veillonellaceae;Veillonella	Veillonella rogosae	0.00998946	0.0383349	0.0215954		0	0	0		0.0105021	0.0150489	0.0241606	0	0			0.0097641	0.0128142	0.00889234		0	0	0		0	0.0315831	0.0246007	0.0141864	0.0134199			0	0.0107506	0		0	0	0	0		0.0298086	0.0389546	0.0143352	0.0199484	0.0476565			0	0
Firmicutes;Selenomonadales;Veillonellaceae;Veillonella	Veillonella tobetsuensis	0.0499951	0.044247	0.043986		0	0	0		0	0.0168574	0	0	0			0.0305555	0.0702418	0.0271927		0	0	0		0.0128565	0.0143324	0.00844978	0.0102698	0.0251777			0	0	0		0	0	0	0		0	0.00775747	0	0	0.0093382			0.0138849	0.0117401
Firmicutes;Selenomonadales;Veillonellaceae;Veillonella	Veillonella unknown_species	0.0109724	0.0168142	0.0142559		0	0	0		0.0110178	0.00868344	0	0	0			0.0101071	0.0146818	0.00852079		0	0	0		0	0.0104678	0.00874972	0.0106309	0.0116517			0.0326249	0.0535731	0.0340961		0	0	0	0		0.0223376	0.0207064	0.00713401	0.013585	0.0346918			0.0149758	0.0192907
Firmicutes;Selenomonadales;Veillonellaceae;Veillonella	Veillonella dispar	0	0	0		0	0	0		0	0	0	0	0			0	0.00948819	0		0	0	0		0	0	0	0	0			0.00944396	0.00999036	0		0	0	0	0		0	0.00965334	0	0	0.0115487			0.0125716	0.0104998
Firmicutes;Selenomonadales;Veillonellaceae;Veillonella	Veillonella infantium	0	0	0		0	0	0		0	0	0	0	0			0	0.010256	0		0	0	0		0	0	0	0	0			0.010266	0.0233546	0.00886746		0	0	0	0		0.0231273	0.0107192	0	0.0102638	0.0242978			0.0223457	0.0231502
Firmicutes;Selenomonadales;Veillonellaceae;Veillonella	Veillonella parvula	0	0	0		0	0	0		0	0	0	0	0			0	0	0		0	0	0		0	0	0	0	0.00765567			0	0.00722529	0		0	0	0	0		0.0220153	0.0220188	0.00712609	0.00723727	0.0241351			0	0
Firmicutes;Veillonellales;Veillonellaceae;Colibacter	Colibacter unknown_species	0	0	0		0	0	0		0	0	0	0	0			0	0.0122501	0		0	0	0		0	0	0	0	0			0.0101038	0.00959215	0.0125132		0	0	0	0		0	0	0	0	0			0.0149841	0.0285868
Fusobacteria;Fusobacteriales;Fusobacteriaceae;Fusobacterium	Fusobacterium pseudoperiodonticum	0.0421376	0.0168369	0.0131801		0	0	0		0	0	0	0	0			0.0192601	0	0		0	0	0		0	0	0	0	0			0	0	0		0	0	0	0		0	0	0	0	0			0	0
Fusobacteria;Fusobacteriales;Fusobacteriaceae;Fusobacterium	Fusobacterium unknown_species	0.0155816	0	0		0	0	0		0.0130176	0	0	0	0			0	0	0		0	0	0		0	0	0	0	0			0	0	0		0	0	0	0		0	0	0	0	0			0	0
Fusobacteria;Fusobacteriales;Fusobacteriaceae;Fusobacterium	Fusobacterium necrophorum	0	0	0		0	0	0		0	0	0	0	0			0	0	0		0	0	0		0	0	0	0	0			0	0	0		0	0	0	0		0	0	0	0	0			0	0
Fusobacteria;Fusobacteriales;Leptotrichiaceae;Leptotrichia	Leptotrichia unknown_species	0.0231212	0.0162086	0.011138		0	0	0		0	0	0	0	0			0.0191443	0	0		0	0	0		0	0	0	0	0			0	0	0		0	0	0	0		0	0	0	0	0			0	0
Fusobacteria;Fusobacteriales;Leptotrichiaceae;Leptotrichia	Leptotrichia wadei	0	0.0103945	0		0	0	0		0	0	0	0	0			0.0126177	0	0		0	0	0		0	0	0	0	0			0	0	0		0	0	0	0		0	0	0	0	0			0	0
Fusobacteria;Fusobacteriales;Leptotrichiaceae;Pseudoleptotrichia	Pseudoleptotrichia unknown_species	0.0211164	0.00879511	0.00756859		0	0	0		0	0	0	0	0			0	0	0		0	0	0		0	0	0	0	0			0	0	0		0	0	0	0		0	0	0	0	0			0	0
Planctomycetes;Gemmatales;Gemmataceae;Limnoglobus	Limnoglobus unknown_species	0	0	0		0	0	0		0	0	0	0	0			0	0	0		0	0	0		0	0	0	0	0			0	0	0		0	0	0	0		0	0	0	0	0			0	0
Planctomycetes;Gemmatales;Gemmataceae;Planctomycetes	Planctomycetes unknown_species	0	0	0		0	0	0		0	0	0	0	0			0	0	0		0	0	0		0	0	0	0	0			0	0	0		0	0	0	0		0	0	0	0	0			0	0
Planctomycetes;Isosphaerales;Isosphaeraceae;Paludisphaera	Paludisphaera unknown_species	0	0	0		0	0	0		0	0	0	0	0			0	0	0		0	0	0		0	0	0	0	0			0	0	0		0	0	0	0		0	0	0	0	0			0	0
Planctomycetes;Planctomycetales;Planctomycetaceae;Schlesneria	Schlesneria unknown_species	0	0	0		0	0	0		0	0	0	0	0			0	0	0		0	0	0		0	0	0	0	0			0	0	0		0	0	0	0		0	0	0	0	0			0	0
Proteobacteria;Acetobacterales;Acetobacteraceae;Acetobacter	Acetobacter unknown_species	0	0	0		0	0	0.0205557		0	0	0	0	0			0	0	0		0	0	0		0	0	0	0	0			0	0	0		0	0	0	0		0	0	0	0	0			0	0
Proteobacteria;Acetobacterales;Acetobacteraceae;Roseomonas	Roseomonas unknown_species	0	0	0		0	0	0		0	0	0	0	0			0	0	0		0	0	0		0	0	0	0	0			0	0	0		0	0	0	0		0	0	0	0	0			0	0
Proteobacteria;Alteromonadales;Shewanellaceae;Shewanella	Shewanella unknown_species	0	0	0		0	0	0		0	0	0	0	0			0	0	0		0	0	0.0121818		0	0	0	0	0			0	0	0		0	0	0	0		0	0	0	0	0			0	0
Proteobacteria;Azospirillales;Azospirillaceae;Azospirillum	Azospirillum unknown_species	0	0	0		0	0	0		0	0	0	0	0			0	0	0		0	0.0148352	0		0	0	0	0	0			0	0	0		0	0	0	0		0	0	0	0	0			0	0
Proteobacteria;Betaproteobacteriales;Burkholderiaceae;Acidovorax	Acidovorax unknown_species	0	0	0		0	0	0		0	0	0	0	0			0	0	0		0	0	0		0	0	0	0	0			0	0	0		0	0	0	0		0	0	0	0	0			0	0
Proteobacteria;Betaproteobacteriales;Burkholderiaceae;Comamonas	Comamonas unknown_species	0	0	0		0	0	0		0	0	0	0	0			0	0	0		0	0	0		0	0	0	0	0			0	0	0		0	0	0	0		0	0	0	0	0			0	0
Proteobacteria;Betaproteobacteriales;Burkholderiaceae;Cupriavidus	Cupriavidus metallidurans	0	0.0566253	0		0.0272421	0.890969	0		0	0	0	0	0			0	0	0		0	0	0		0	0	0	0	0			0	0	0		0	0	0	0		0	0	0	0	0			0	0
Proteobacteria;Betaproteobacteriales;Burkholderiaceae;Cupriavidus	Cupriavidus pauculus	0	0	0		0	0.0059841	0		0	0	0	0	0			0	0	0		0	0	0		0	0	0	0	0			0	0	0		0	0	0	0		0	0	0	0	0			0	0
Proteobacteria;Betaproteobacteriales;Burkholderiaceae;Cupriavidus	Cupriavidus unknown_species	0	0.00302697	0		0	0.0418109	0		0	0	0	0	0			0	0	0		0	0	0		0	0	0	0	0			0	0	0		0	0	0	0		0	0	0	0	0			0	0
Proteobacteria;Betaproteobacteriales;Burkholderiaceae;Diaphorobacter	Diaphorobacter polyhydroxybutyrativorans	0	0	0		0	0	0		0	0	0	0	0			0	0	0		0	0	0		0	0	0	0	0			0	0	0		0.028157	0	0	0		0	0	0	0	0			0	0
Proteobacteria;Betaproteobacteriales;Burkholderiaceae;Herbaspirillum	Herbaspirillum huttiense	0	0	0		0	0	0		0	0	0	0	0			0	0	0		0	0	0		0	0	0	0	0			0	0	0		0	0	0	0		0	0	0	0	0			0	0
Proteobacteria;Betaproteobacteriales;Burkholderiaceae;Lautropia	Lautropia dentalis	0	0	0		0	0	0		0.0120391	0	0	0.0322928	0			0	0	0		0	0	0		0	0.00657465	0	0.00522731	0			0	0	0		0	0	0	0		0	0	0	0	0			0	0
Proteobacteria;Betaproteobacteriales;Burkholderiaceae;Lautropia	Lautropia mirabilis	0	0	0		0	0	0		0	0	0	0.0217859	0			0	0	0		0	0	0		0	0.0126867	0	0	0			0	0	0		0	0	0	0		0	0	0	0	0			0	0
Proteobacteria;Betaproteobacteriales;Burkholderiaceae;Lautropia	Lautropia unknown_species	0	0	0		0	0	0		0	0	0	0.0118063	0			0	0	0		0	0	0		0	0	0	0	0			0	0	0		0	0	0	0		0	0	0	0	0			0	0
Proteobacteria;Betaproteobacteriales;Burkholderiaceae;Massilia	Massilia timonae	0	0	0		0	0	0		0	0	0	0	0			0	0	0		0	0	0		0	0	0	0	0			0	0	0		0	0	0	0		0	0	0	0	0			0	0
Proteobacteria;Betaproteobacteriales;Burkholderiaceae;Polynucleobacter	Polynucleobacter duraquae	0	0	0		0	0	0		0	0	0	0	0			0	0	0		0	0	0		0	0	0	0	0			0	0	0		0	0	0	0		0	0	0	0	0			0	0
Proteobacteria;Betaproteobacteriales;Burkholderiaceae;Polynucleobacter	Polynucleobacter unknown_species	0	0	0		0	0	0		0	0	0	0	0			0	0	0		0	0	0		0	0	0	0	0			0	0	0		0	0	0	0		0	0	0	0	0			0	0
Proteobacteria;Betaproteobacteriales;Burkholderiaceae;Ralstonia	Ralstonia pickettii	0	0	0		0	0	0		0	0	0	0	0			0	0	0		0	0	0.0112983		0	0	0	0	0			0	0	0		0	0	0	0		0	0	0	0	0			0	0
Proteobacteria;Betaproteobacteriales;Burkholderiaceae;Ralstonia	Ralstonia unknown_species	0	0	0		0	0	0		0	0	0	0	0			0	0	0		0	0	0		0	0	0	0	0			0	0	0		0	0	0	0		0	0	0	0	0			0	0
Proteobacteria;Betaproteobacteriales;Burkholderiaceae;Rubrivivax	Rubrivivax unknown_species	0	0	0		0	0	0		0	0	0	0	0			0	0	0		0	0	0		0	0	0	0	0			0	0	0		0	0	0	0		0	0	0	0	0			0	0
Proteobacteria;Betaproteobacteriales;Burkholderiaceae;Sutterella	Sutterella wadsworthensis	0	0	0		0	0	0		0	0	0	0	0			0	0	0		0	0	0		0	0	0	0	0			0	0	0		0	0	0	0		0	0	0	0	0			0	0
Proteobacteria;Betaproteobacteriales;Chromobacteriaceae;Chromobacterium	Chromobacterium unknown_species	0	0	0		0	0	0		0	0	0	0	0			0	0	0		0	0	0		0	0	0	0	0			0	0	0		0	0	0	0		0	0	0	0	0			0	0
Proteobacteria;Betaproteobacteriales;Neisseriaceae;Eikenella	Eikenella unknown_species	0	0	0		0	0	0		0	0	0	0.00915135	0			0	0	0		0	0	0		0	0	0	0	0			0	0	0		0	0	0	0		0	0	0	0	0			0	0
Proteobacteria;Betaproteobacteriales;Neisseriaceae;Eikenella	Eikenella corrodens	0	0	0		0	0	0		0	0	0	0	0			0	0	0		0	0	0		0	0	0	0	0			0	0	0		0	0	0	0		0	0	0	0	0			0	0
Proteobacteria;Betaproteobacteriales;Neisseriaceae;Kingella	Kingella unknown_species	0	0	0		0	0	0		0	0	0	0.0100704	0			0	0	0		0	0	0		0	0	0	0	0			0	0	0		0	0	0	0		0	0	0	0	0			0	0
Proteobacteria;Betaproteobacteriales;Neisseriaceae;Neisseria	Neisseria cinerea	0	0	0		0	0	0		0	0	0	0.00908649	0			0	0	0		0	0	0		0	0.00976169	0	0	0			0	0	0		0	0	0	0		0	0.00784069	0	0.0101598	0			0	0
Proteobacteria;Betaproteobacteriales;Neisseriaceae;Neisseria	Neisseria elongata	0	0	0		0	0	0		0	0	0	0.00860048	0			0	0	0		0	0	0		0	0.00755574	0	0.01485	0.0118678			0	0	0		0	0	0	0		0.0156013	0.0195047	0	0.0359014	0.0218249			0	0
Proteobacteria;Betaproteobacteriales;Neisseriaceae;Neisseria	Neisseria flavescens	0.00939485	0	0		0	0	0		0	0.0103229	0	0.0291383	0			0	0.0175966	0.0148169		0	0	0		0	0.0311804	0.0120278	0.0278036	0.0217667			0	0.0131686	0		0	0	0	0		0	0.0295205	0	0.0233207	0.00714803			0	0
Proteobacteria;Betaproteobacteriales;Neisseriaceae;Neisseria	Neisseria meningitidis	0	0	0		0	0	0		0	0	0	0.00827515	0			0	0	0		0	0	0		0	0.00880699	0	0.0187533	0.00783008			0	0	0		0	0	0	0		0	0.00768988	0	0	0			0	0
Proteobacteria;Betaproteobacteriales;Neisseriaceae;Neisseria	Neisseria subflava	0.0377021	0.0146586	0.0141532		0	0	0		0.0418116	0.0434376	0.0267196	0.0996909	0			0.0110142	0.0732531	0.0636807		0	0	0		0.0119947	0.134343	0.0522601	0.13061	0.0769186			0.0130484	0.0502911	0		0	0	0	0		0.038146	0.113732	0.0131706	0.079769	0.0503376			0	0
Proteobacteria;Betaproteobacteriales;Neisseriaceae;Neisseria	Neisseria unknown_species	0.0109094	0	0		0	0	0		0	0.0136889	0.0113956	0.0316347	0			0	0.0385132	0.0335165		0	0	0		0	0.0643976	0.0247578	0.0599131	0.0425613			0	0.0190148	0		0	0	0	0		0.0258236	0.0409462	0	0.0321882	0.0186767			0	0
Proteobacteria;Betaproteobacteriales;Neisseriaceae;Neisseria	Neisseria lactamica	0	0	0		0	0	0		0	0	0	0	0			0	0	0		0	0	0		0	0	0	0	0			0	0	0		0	0	0	0		0	0	0	0	0			0	0
Proteobacteria;Betaproteobacteriales;Neisseriaceae;Neisseria	Neisseria polysaccharea	0	0	0		0	0	0		0	0	0	0	0			0	0	0		0	0	0		0	0	0	0	0			0	0	0		0	0	0	0		0	0	0	0	0			0	0
Proteobacteria;Betaproteobacteriales;Nitrosomonadaceae;Nitrosospira	Nitrosospira unknown_species	0	0	0		0	0	0		0	0	0	0	0			0	0	0		0	0	0		0	0	0	0	0			0	0	0		0	0	0	0		0	0	0	0	0			0	0
Proteobacteria;Burkholderiales; Burkholderiales genera incertae sedis; Aquabacterium	Aquabacterium unknown_species	0	0	0		0	0	0		0	0	0	0	0			0	0	0		0	0	0		0	0	0	0	0			0	0	0		0	0	0	0		0	0	0	0	0			0	0
Proteobacteria;Burkholderiales;Burkholderiaceae;Burkholderia	Burkholderia contaminans	0	0	0		0	0	0		0	0	0	0	0			0	0	0		0	0	0		0	0	0	0	0			0	0	0		0	0	0	0		0	0	0	0	0			0	0
Proteobacteria;Burkholderiales;Burkholderiaceae;Caballeronia	Caballeronia unknown_species	0	0	0		0	0	0		0	0	0	0	0			0	0	0		0	0	0.00732318		0	0	0	0	0			0	0	0		0	0	0	0		0	0	0	0	0			0	0
Proteobacteria;Burkholderiales;Burkholderiaceae;Cupriavidus	Cupriavidus basilensis	0	0	0		0	0	0.00796653		0	0	0	0	0			0	0	0		0	0	0		0	0	0	0	0			0	0	0		0	0	0	0		0	0	0	0	0			0	0
Proteobacteria;Burkholderiales;Burkholderiaceae;Paraburkholderia	Paraburkholderia bryophila	0	0	0		0	0	0		0	0	0	0	0			0	0	0		0	0	0		0	0	0	0	0			0	0	0		0	0	0	0		0	0	0	0	0			0	0
Proteobacteria;Burkholderiales;Burkholderiaceae;Paraburkholderia	Paraburkholderia unknown_species	0	0	0		0	0	0		0	0	0	0	0			0	0	0		0	0	0		0	0	0	0	0			0	0	0		0	0	0	0		0	0	0	0	0			0	0
Proteobacteria;Burkholderiales;Burkholderiaceae;Paucibacter	Paucibacter unknown_species	0	0	0		0	0	0		0	0	0	0	0			0	0	0		0	0	0		0	0	0	0	0			0	0	0		0	0	0	0		0	0	0	0	0			0	0
Proteobacteria;Burkholderiales;Comamonadaceae;Zhizhongheella	Zhizhongheella unknown_species	0	0	0		0	0	0		0	0	0	0	0			0	0	0		0	0	0		0	0	0	0	0			0	0	0		0	0	0	0		0	0	0	0	0			0	0
Proteobacteria;Cardiobacteriales;Cardiobacteriaceae;Cardiobacterium	Cardiobacterium hominis	0	0	0		0	0	0		0	0	0	0.0134054	0			0	0	0		0	0	0		0	0	0	0	0			0	0	0		0	0	0	0		0	0.00756335	0	0.00569581	0			0	0
Proteobacteria;Caulobacterales;Caulobacteraceae;Brevundimonas	Brevundimonas unknown_species	0	0	0		0	0	0		0	0	0	0	0			0	0	0		0	0	0		0	0	0	0	0			0	0	0		0	0	0	0		0	0	0	0	0			0	0
Proteobacteria;Caulobacterales;Caulobacteraceae;Caulobacter	Caulobacter unknown_species	0	0	0		0	0.0101418	0		0	0	0	0	0			0	0	0		0	0	0		0	0	0	0	0			0	0	0		0	0	0	0		0	0	0	0	0			0	0
Proteobacteria;Chromatiales;Chromatiaceae;Pararheinheimera	Pararheinheimera unknown_species	0	0	0		0	0	0		0	0	0	0	0			0	0	0		0	0	0		0	0	0	0	0			0	0	0		0	0	0.0134631	0		0	0	0	0	0			0	0
Proteobacteria;Chromatiales;Chromatiaceae;Rheinheimera	Rheinheimera unknown_species	0	0	0		0	0	0		0	0	0	0	0			0	0	0		0	0	0		0	0	0	0	0			0	0	0		0	0	0	0		0	0	0	0	0			0	0
Proteobacteria;Desulfobacterales;Desulfobulbaceae;Desulfobulbus	Desulfobulbus oralis	0	0	0		0	0	0		0	0	0	0.0111033	0			0	0	0		0	0	0		0	0	0	0	0			0	0	0		0	0	0	0		0	0	0	0	0			0	0
Proteobacteria;Desulfobacterales;Desulfobulbaceae;Desulfobulbus	Desulfobulbus unknown_species	0	0	0		0	0	0		0	0	0	0	0			0	0	0		0	0	0		0	0	0	0	0			0	0	0		0	0	0	0		0	0	0	0	0			0	0
Proteobacteria;Enterobacterales;Enterobacteriaceae;Escherichia	Escherichia coli	0	0	0		0.0354454	0	0.0256687		0	0	0	0	0			0	0	0		0.0504598	0	0.0115147		0	0	0	0	0			0	0	0		0	0	0	0		0	0	0	0	0			0	0
Proteobacteria;Enterobacteriales;Enterobacteriaceae;Citrobacter	Citrobacter portucalensis	0	0	0		0	0	0		0	0	0	0	0			0	0	0		0	0	0		0	0	0	0	0			0	0	0		0.0442507	0	0	0		0	0	0	0	0			0	0
Proteobacteria;Enterobacteriales;Enterobacteriaceae;Raoultella	Raoultella ornithinolytica	0	0	0		0	0	0		0	0	0	0	0			0	0	0		0	0	0		0	0	0	0	0			0	0	0		0	0	0	0		0	0	0	0	0			0	0
Proteobacteria;Legionellales;Legionellaceae;Legionella	Legionella unknown_species	0	0	0		0	0	0		0	0	0	0	0			0	0	0		0	0	0		0	0	0	0	0			0	0	0		0	0	0	0		0	0	0	0	0			0	0
Proteobacteria;Neisseriales;Neisseriaceae;Morococcus	Morococcus cerebrosus	0	0	0		0	0	0		0	0	0	0	0			0	0	0		0	0	0		0	0.0122529	0	0.0136237	0.0116137			0	0	0		0	0	0	0		0	0.00837973	0	0.00972422	0.00610217			0	0
Proteobacteria;Neisseriales;Neisseriaceae;Morococcus	Morococcus unknown_species	0	0	0		0	0	0		0	0	0	0	0			0	0	0		0	0	0		0	0.00640811	0	0.00726599	0			0	0	0		0	0	0	0		0.00763366	0.00651757	0	0	0			0	0
Proteobacteria;Oceanospirillales;Alcanivoracaceae;Alcanivorax	Alcanivorax unknown_species	0	0	0		0	0	0		0	0	0	0	0			0	0	0		0	0	0		0	0	0	0	0			0	0	0		0	0	0	0		0	0	0	0	0			0	0
Proteobacteria;Oceanospirillales;Halomonadaceae;Halomonas	Halomonas unknown_species	0	0	0		0	0	0		0	0	0	0	0			0	0	0		0	0	0		0	0	0	0	0			0	0	0		0	0	0	0		0	0	0	0	0			0	0
Proteobacteria;Pasteurellales;Pasteurellaceae;Actinobacillus	Actinobacillus unknown_species	0	0	0		0	0	0		0	0	0	0	0			0	0	0		0	0	0		0	0	0	0	0			0	0	0		0	0	0	0		0	0	0	0.00919906	0			0	0
Proteobacteria;Pasteurellales;Pasteurellaceae;Aggregatibacter	Aggregatibacter actinomycetemcomitans	0	0	0		0	0	0		0	0.00878017	0.0108214	0	0.0103082			0	0	0		0	0	0		0	0	0	0	0			0	0	0		0	0	0	0		0	0	0	0	0			0	0
Proteobacteria;Pasteurellales;Pasteurellaceae;Aggregatibacter	Aggregatibacter segnis	0	0	0		0	0	0		0	0	0.00962148	0.0140226	0			0	0	0		0	0	0		0	0	0	0.0215637	0.0233234			0	0	0		0	0	0	0		0.0143083	0	0	0.0101914	0			0	0
Proteobacteria;Pasteurellales;Pasteurellaceae;Aggregatibacter	Aggregatibacter kilianii	0	0	0		0	0	0		0	0	0	0	0			0	0	0		0	0.0423825	0		0	0	0	0	0			0	0	0		0	0	0	0		0	0	0	0	0			0	0
Proteobacteria;Pasteurellales;Pasteurellaceae;Aggregatibacter	Aggregatibacter unknown_species	0	0	0		0	0	0		0	0	0	0	0			0	0	0		0	0	0		0	0	0	0.0128657	0			0	0	0		0	0	0	0		0	0.00738587	0	0	0			0	0
Proteobacteria;Pasteurellales;Pasteurellaceae;Aggregatibacter	Aggregatibacter aphrophilus	0	0	0		0	0	0		0	0	0	0	0			0	0	0		0	0	0		0	0	0	0.00714863	0			0	0	0		0	0	0	0		0	0	0	0	0			0	0
Proteobacteria;Pasteurellales;Pasteurellaceae;Haemophilus	Haemophilus parainfluenzae	0.0247416	0.0163895	0.0207677		0	0	0		0.0181445	0.0343204	0.0311679	0	0.0120879			0	0.0242076	0.0275877		0	0	0		0	0.02484	0.0103312	0.250003	0.0537271			0.00979736	0.00780103	0		0	0	0	0		0.114773	0.157218	0	0.307647	0.206178			0.0235019	0
Proteobacteria;Pasteurellales;Pasteurellaceae;Haemophilus	Haemophilus unknown_species	0.0151537	0	0.00958909		0	0	0		0.0243463	0.0156992	0.0205371	0	0.00901081			0	0.00947871	0.0118329		0	0	0		0	0.0117475	0	0.126264	0.0241375			0	0.0118381	0		0	0	0	0		0.0641674	0.0487652	0	0.120076	0.0941326			0.0116796	0
Proteobacteria;Pasteurellales;Pasteurellaceae;Haemophilus	Haemophilus haemolyticus	0	0	0		0	0	0		0	0	0	0	0			0	0	0		0	0	0		0	0	0	0.0312273	0.00950713			0	0	0		0	0	0	0		0	0.013042	0	0.0383468	0.016651			0	0
Proteobacteria;Pasteurellales;Pasteurellaceae;Haemophilus	Haemophilus parahaemolyticus	0	0	0		0	0	0		0	0	0	0	0			0	0	0		0	0	0		0	0	0	0	0			0	0.0171266	0		0	0	0	0		0	0	0	0	0			0	0
Proteobacteria;Pasteurellales;Pasteurellaceae;Haemophilus	Haemophilus paraphrohaemolyticus	0	0	0		0	0	0		0	0	0	0	0			0	0	0		0	0	0		0	0	0	0	0			0	0	0		0	0	0	0		0	0	0	0.0067444	0			0	0
Proteobacteria;Pasteurellales;Pasteurellaceae;Haemophilus	Haemophilus pittmaniae	0	0	0		0	0	0		0	0	0	0	0			0	0	0		0	0	0		0	0	0	0.00700874	0			0	0	0		0	0	0	0		0	0	0	0.00622448	0			0	0
Proteobacteria;Pseudomonadales;Moraxellaceae;Acinetobacter	Acinetobacter nosocomialis	0	0	0		0	0	0		0	0	0	0	0			0	0	0		0	0	0		0	0	0	0	0			0	0	0		0	0	0	0		0	0	0	0	0			0	0
Proteobacteria;Pseudomonadales;Moraxellaceae;Acinetobacter	Acinetobacter junii	0	0	0		0	0	0		0	0	0	0	0			0	0	0		0	0	0		0	0	0	0	0			0	0	0		0	0	0	0		0	0	0	0	0			0	0
Proteobacteria;Pseudomonadales;Moraxellaceae;Acinetobacter	Acinetobacter towneri	0	0	0		0	0	0		0	0	0	0	0			0	0	0		0	0	0		0	0	0	0	0			0	0	0		0	0	0	0		0	0	0	0	0			0	0
Proteobacteria;Pseudomonadales;Moraxellaceae;Acinetobacter	Acinetobacter unknown_species	0	0	0		0	0	0		0	0	0	0	0			0	0	0		0	0	0		0	0	0	0	0			0	0	0		0	0	0.0102785	0		0	0	0	0	0			0	0
Proteobacteria;Pseudomonadales;Moraxellaceae;Moraxella	Moraxella canis	0	0	0		0	0	0		0	0	0	0	0			0	0	0		0	0.0498097	0		0	0	0	0	0			0	0	0		0	0	0	0		0	0	0	0	0			0	0
Proteobacteria;Pseudomonadales;Moraxellaceae;Moraxella	Moraxella osloensis	0	0	0		0	0	0		0	0	0	0	0			0	0	0		0	0	0		0	0	0	0	0			0	0	0		0	0	0	0		0	0	0	0	0			0	0
Proteobacteria;Pseudomonadales;Moraxellaceae;Moraxella	Moraxella unknown_species	0	0	0		0	0	0		0	0	0	0	0			0	0	0		0	0	0		0	0	0	0	0			0	0	0		0	0	0	0		0	0	0	0	0			0	0
Proteobacteria;Pseudomonadales;Pseudomonadaceae;Pseudomonas	Pseudomonas aeruginosa	0	0	0		0	0	0		0	0	0	0	0			0	0	0		0	0	0		0	0	0	0	0			0	0	0		0	0	0	0		0	0	0	0	0			0	0
Proteobacteria;Pseudomonadales;Pseudomonadaceae;Pseudomonas	Pseudomonas balearica	0	0	0		0	0	0		0	0	0	0	0			0	0	0		0	0.0453727	0		0	0	0	0	0			0	0	0		0	0	0	0		0	0	0	0	0			0	0
Proteobacteria;Pseudomonadales;Pseudomonadaceae;Pseudomonas	Pseudomonas chengduensis	0	0	0		0	0	0		0	0	0	0	0			0	0	0		0	0	0		0	0	0	0	0			0	0	0		0	0	0	0		0	0	0	0	0			0	0
Proteobacteria;Pseudomonadales;Pseudomonadaceae;Pseudomonas	Pseudomonas nitrititolerans	0	0	0		0	0	0		0	0	0	0	0			0	0	0		0.0612871	0.0238443	0		0	0	0	0	0			0	0	0		0.108798	0	0	0		0	0	0	0	0			0	0
Proteobacteria;Pseudomonadales;Pseudomonadaceae;Pseudomonas	Pseudomonas stutzeri	0	0	0		0	0	0		0	0	0	0	0			0	0	0		0	0	0		0	0	0	0	0			0	0	0		0	0	0	0		0	0	0	0	0			0	0
Proteobacteria;Pseudomonadales;Pseudomonadaceae;Pseudomonas	Pseudomonas unknown_species	0	0	0		0	0	0		0	0	0	0	0			0	0	0		0	0	0.010245		0	0	0	0	0			0	0	0		0.019925	0	0	0		0	0	0	0	0			0	0
Proteobacteria;Pseudomonadales;Pseudomonadaceae;Pseudomonas	Pseudomonas otitidis	0	0	0		0	0	0		0	0	0	0	0			0	0	0		0	0	0		0	0	0	0	0			0	0	0		0	0	0	0		0	0	0	0	0			0	0
Proteobacteria;Rhizobiales;Beijerinckiaceae;Bosea	Bosea unknown_species	0	0	0		0	0	0		0	0	0	0	0			0	0	0		0	0	0		0	0	0	0	0			0	0	0		0	0	0	0		0	0	0	0	0			0	0
Proteobacteria;Rhizobiales;Methylobacteriaceae;Methylorubrum	Methylorubrum unknown_species	0	0	0		0	0	0		0	0	0	0	0			0	0	0		0	0	0		0	0	0	0	0			0	0	0		0	0	0	0		0	0	0	0	0			0	0
Proteobacteria;Rhizobiales;Rhizobiaceae;Aminobacter	Aminobacter unknown_species	0	0	0		0	0	0		0	0	0	0	0			0	0	0		0	0	0		0	0	0	0	0			0	0	0		0	0	0	0		0	0	0	0	0			0	0
Proteobacteria;Rhizobiales;Rhizobiaceae;Mesorhizobium	Mesorhizobium unknown_species	0	0	0		0	0.0164849	0		0	0	0	0	0			0	0	0		0	0	0		0	0	0	0	0			0	0	0		0	0	0	0		0	0	0	0	0			0	0
Proteobacteria;Rhizobiales;Rhizobiaceae;Rhizobium	Rhizobium pusense	0	0	0		0	0	0		0	0	0	0	0			0	0	0		0.0470007	0	0		0	0	0	0	0			0	0	0		0	0	0	0		0	0	0	0	0			0	0
Proteobacteria;Rhizobiales;Rhizobiaceae;Sinorhizobium	Sinorhizobium unknown_species	0	0	0		0	0	0		0	0	0	0	0			0	0	0		0	0	0		0	0	0	0	0			0	0	0		0	0	0	0		0	0	0	0	0			0	0
Proteobacteria;Rhizobiales;Xanthobacteraceae;Bradyrhizobium	Bradyrhizobium unknown_species	0	0	0		0	0.00493983	0		0	0	0	0	0			0	0	0		0	0	0		0	0	0	0	0			0	0	0		0	0	0.00430154	0		0	0	0	0	0			0	0
Proteobacteria;Rhizobiales;Xanthobacteraceae;Bradyrhizobium	Bradyrhizobium elkanii	0	0	0		0	0	0		0	0	0	0	0			0	0	0		0	0	0		0	0	0	0	0			0	0	0		0	0	0	0		0	0	0	0	0			0	0
Proteobacteria;Rhodobacterales;Rhodobacteraceae;Albimonas	Albimonas unknown_species	0	0	0		0	0	0		0	0	0	0	0			0	0	0		0	0	0		0	0	0	0	0			0	0	0		0	0	0	0		0	0	0	0	0			0	0
Proteobacteria;Rhodobacterales;Rhodobacteraceae;Histidinibacterium	Histidinibacterium unknown_species	0	0	0		0	0	0		0	0	0	0	0			0	0	0		0	0	0		0	0	0	0	0			0	0	0		0	0	0	0		0	0	0	0	0			0	0
Proteobacteria;Rhodobacterales;Rhodobacteraceae;Mangrovicoccus	Mangrovicoccus unknown_species	0	0	0		0	0	0		0	0	0	0	0			0	0	0		0	0	0		0	0	0	0	0			0	0	0		0	0	0	0		0	0	0	0	0			0	0
Proteobacteria;Rhodobacterales;Rhodobacteraceae;Paracoccus	Paracoccus aeridis	0	0	0		0	0	0		0	0	0	0	0			0	0	0		0	0.0310596	0		0	0	0	0	0			0	0	0		0	0	0	0		0	0	0	0	0			0	0
Proteobacteria;Rhodobacterales;Rhodobacteraceae;Paracoccus	Paracoccus aestuarii	0	0	0		0	0	0		0	0	0	0	0			0	0	0		0	0.057401	0		0	0	0	0	0			0	0	0		0	0	0	0		0	0	0	0	0			0	0
Proteobacteria;Rhodobacterales;Rhodobacteraceae;Paracoccus	Paracoccus chinensis	0	0	0		0	0	0		0	0	0	0	0			0	0	0		0	0	0		0	0	0	0	0			0	0	0		0	0	0	0		0	0	0	0	0			0	0
Proteobacteria;Rhodobacterales;Rhodobacteraceae;Paracoccus	Paracoccus gahaiensis	0	0	0		0	0	0		0	0	0	0	0			0	0	0		0	0	0		0	0	0	0	0			0	0	0		0	0	0	0		0	0	0	0	0			0	0
Proteobacteria;Rhodobacterales;Rhodobacteraceae;Paracoccus	Paracoccus hibiscisoli	0	0	0		0	0	0		0	0	0	0	0			0	0	0		0	0.0262126	0		0	0	0	0	0			0	0	0		0.0299012	0	0	0		0	0	0	0	0			0	0
Proteobacteria;Rhodobacterales;Rhodobacteraceae;Paracoccus	Paracoccus subflavus	0	0	0		0	0	0		0	0	0	0	0			0	0	0		0	0.0319789	0		0	0	0	0	0			0	0	0		0	0	0	0		0	0	0	0	0			0	0
Proteobacteria;Rhodobacterales;Rhodobacteraceae;Paracoccus	Paracoccus tibetensis	0	0	0		0	0	0		0	0	0	0	0			0	0	0		0	0	0		0	0	0	0	0			0	0	0		0.0297679	0	0	0		0	0	0	0	0			0	0
Proteobacteria;Rhodobacterales;Rhodobacteraceae;Paracoccus	Paracoccus unknown_species	0	0	0		0	0	0		0	0	0	0	0			0	0	0		0.19466	0.201958	0		0	0	0	0	0			0	0	0		0.115189	0.00368553	0.0230612	0		0.00462515	0	0	0	0			0	0
Proteobacteria;Rhodobacterales;Rhodobacteraceae;Paracoccus	Paracoccus endophyticus	0	0	0		0	0	0		0	0	0	0	0			0	0	0		0	0	0		0	0	0	0	0			0	0	0		0	0	0	0		0	0	0	0	0			0	0
Proteobacteria;Rhodobacterales;Rhodobacteraceae;Paracoccus	Paracoccus homiensis	0	0	0		0	0	0		0	0	0	0	0			0	0	0		0	0	0		0	0	0	0	0			0	0	0		0	0	0	0		0	0	0	0	0			0	0
Proteobacteria;Rhodobacterales;Rhodobacteraceae;Paracoccus	Paracoccus salipaludis	0	0	0		0	0	0		0	0	0	0	0			0	0	0		0	0	0		0	0	0	0	0			0	0	0		0	0	0	0		0	0	0	0	0			0	0
Proteobacteria;Rhodobacterales;Rhodobacteraceae;Paracoccus	Paracoccus yeei	0	0	0		0	0	0		0	0	0	0	0			0	0	0		0	0	0		0	0	0	0	0			0	0	0		0	0	0	0.00605175		0	0	0	0	0			0	0
Proteobacteria;Rhodobacterales;Rhodobacteraceae;Rhodobacter	Rhodobacter unknown_species	0	0	0		0	0	0		0	0	0	0	0			0	0	0		0	0	0		0	0	0	0	0			0	0	0		0	0	0	0		0	0	0	0	0			0	0
Proteobacteria;Rhodobacterales;Rhodobacteraceae;Yoonia	Yoonia unknown_species	0	0	0		0	0	0		0	0	0	0	0			0	0	0		0	0	0		0	0	0	0	0			0	0	0		0	0	0	0		0	0	0	0	0			0	0
Proteobacteria;Rhodobacterales;Roseobacteraceae;Roseovarius	Roseovarius aestuariivivens	0	0	0		0	0	0		0	0	0	0	0			0	0	0		0	0.0259903	0		0	0	0	0	0			0	0	0		0	0	0	0		0	0	0	0	0			0	0
Proteobacteria;Rhodocyclales;Rhodocyclaceae;Aromatoleum	Aromatoleum unknown_species	0	0	0		0	0	0		0	0	0	0	0			0	0	0		0	0	0		0	0	0	0	0			0	0	0		0	0	0	0		0	0	0	0	0			0	0
Proteobacteria;Rhodospirillales;Acetobacteraceae;Humitalea	Humitalea unknown_species	0	0	0		0	0	0		0	0	0	0	0			0	0	0		0	0	0		0	0	0	0	0			0	0	0		0	0	0	0		0	0	0	0	0			0	0
Proteobacteria;Rhodospirillales;Azospirillaceae;Nitrospirillum	Nitrospirillum unknown_species	0	0	0		0	0	0		0	0	0	0	0			0	0	0		0	0	0		0	0	0	0	0			0	0	0		0	0	0	0		0	0	0	0	0			0	0
Proteobacteria;Rhodospirillales;Rhodospirillaceae;Inquilinus	Inquilinus unknown_species	0	0	0		0	0	0		0	0	0	0	0			0	0	0		0	0	0		0	0	0	0	0			0	0	0		0	0	0	0		0	0	0	0	0			0	0
Proteobacteria;Sphingomonadales;Erythrobacteraceae;Croceicoccus	Croceicoccus unknown_species	0	0	0		0	0	0		0	0	0	0	0			0	0	0		0	0	0		0	0	0	0	0			0	0	0		0	0	0	0		0	0	0	0	0			0	0
Proteobacteria;Sphingomonadales;Sphingomonadaceae;Altererythrobacter	Altererythrobacter unknown_species	0	0	0		0	0	0		0	0	0	0	0			0	0	0		0	0	0		0	0	0	0	0			0	0	0		0	0	0	0		0	0	0	0	0			0	0
Proteobacteria;Sphingomonadales;Sphingomonadaceae;Novosphingobium	Novosphingobium unknown_species	0	0	0		0	0	0		0	0	0	0	0			0	0	0		0	0	0		0	0	0	0	0			0	0	0		0	0	0	0		0	0	0	0	0			0	0
Proteobacteria;Sphingomonadales;Sphingomonadaceae;Sphingobium	Sphingobium unknown_species	0	0	0		0	0	0		0	0	0	0	0			0	0	0		0	0	0		0	0	0	0	0			0	0	0		0	0	0	0		0	0	0	0	0			0	0
Proteobacteria;Sphingomonadales;Sphingomonadaceae;Sphingomonas	Sphingomonas unknown_species	0	0	0		0	0.0206612	0		0	0	0	0	0			0	0	0		0	0	0		0	0	0	0	0			0	0	0		0	0	0	0		0	0	0	0	0			0	0
Proteobacteria;Sphingomonadales;Sphingomonadaceae;Sphingomonas	Sphingomonas faeni	0	0	0		0	0	0		0	0	0	0	0			0	0	0		0	0	0		0	0	0	0	0			0	0	0		0	0	0	0		0	0	0	0	0			0	0
Proteobacteria;Sphingomonadales;Sphingomonadaceae;Sphingopyxis	Sphingopyxis unknown_species	0	0	0		0	0	0.0157864		0	0	0	0	0			0	0	0		0	0	0		0	0	0	0	0			0	0	0		0	0	0	0		0	0	0	0	0			0	0
Proteobacteria;Sphingomonadales;Sphingomonadaceae;Sphingopyxis	Sphingopyxis fribergensis	0	0	0		0	0	0		0	0	0	0	0			0	0	0		0	0	0		0	0	0	0	0			0	0	0		0	0	0	0		0	0	0	0	0			0	0
Proteobacteria;Xanthomonadales;Rhodanobacteraceae;Dyella	Dyella unknown_species	0	0	0		0	0	0		0	0	0	0	0			0	0	0		0	0	0		0	0	0	0	0			0	0	0		0	0	0	0		0	0	0	0	0			0	0
Proteobacteria;Xanthomonadales;Rhodanobacteraceae;Tahibacter	Tahibacter unknown_species	0	0	0		0	0	0		0	0	0	0	0			0	0	0		0	0	0		0	0	0	0	0			0	0	0		0	0	0	0		0	0	0	0	0			0	0
Proteobacteria;Xanthomonadales;Xanthomonadaceae;Arenimonas	Arenimonas unknown_species	0	0	0		0	0	0		0	0	0	0	0			0	0	0		0	0	0		0	0	0	0	0			0	0	0		0	0	0	0		0	0	0	0	0			0	0
Proteobacteria;Xanthomonadales;Xanthomonadaceae;Lysobacter	Lysobacter unknown_species	0	0	0		0	0	0		0	0	0	0	0			0	0	0		0	0	0		0	0	0	0	0			0	0	0		0	0	0	0		0	0	0	0	0			0	0
Proteobacteria;Xanthomonadales;Xanthomonadaceae;Stenotrophomonas	Stenotrophomonas maltophilia	0	0	0		0	0	0		0	0	0	0	0			0	0	0		0	0	0		0	0	0	0	0			0	0	0		0	0	0.0910383	0		0	0	0	0	0			0	0
Proteobacteria;Xanthomonadales;Xanthomonadaceae;Stenotrophomonas	Stenotrophomonas unknown_species	0	0	0		0	0	0		0	0	0	0	0			0	0	0		0	0	0		0	0	0	0	0			0	0	0		0	0	0.012061	0		0	0	0	0	0			0	0
Proteobacteria;Xanthomonadales;Xanthomonadaceae;Xanthomonas	Xanthomonas campestris	0	0	0		0	0	0		0	0	0	0	0			0	0	0		0	0	0		0	0	0	0	0			0	0	0		0	0	0	0		0	0	0	0	0			0	0
Proteobacteria;Xanthomonadales;Xanthomonadaceae;Xanthomonas	Xanthomonas unknown_species	0	0	0		0	0	0		0	0	0	0	0			0	0	0		0	0	0		0	0	0	0	0			0	0	0		0	0	0	0		0	0	0	0	0			0	0
Proteobacteria;Xanthomonadales;Xanthomonadaceae;Xylella	Xylella unknown_species	0	0	0		0	0	0		0	0	0	0	0			0	0	0		0	0	0		0	0	0	0	0			0	0	0		0	0	0	0		0	0	0	0	0			0	0
Spirochaetae;Spirochaetales;Spirochaetaceae;Treponema	Treponema denticola	0	0	0		0	0	0		0.0162821	0.00933258	0.006243	0	0.0120524			0	0	0		0	0	0		0.0280255	0	0	0	0.0136314			0	0	0		0	0	0	0		0	0	0	0	0			0	0
Spirochaetae;Spirochaetales;Spirochaetaceae;Treponema	Treponema socranskii	0	0	0		0	0	0		0	0	0	0.00614726	0			0	0	0		0	0	0		0.00788941	0	0	0	0			0	0	0		0	0	0	0		0	0	0	0	0			0	0
Spirochaetae;Spirochaetales;Spirochaetaceae;Treponema	Treponema unknown_species	0.0124612	0	0		0	0	0.0236342		0.149735	0.0479841	0.0246352	0.0535518	0.0725482			0.0304752	0	0		0	0	0		0.0890346	0	0.00979024	0.00512232	0.03059			0	0	0		0	0	0	0		0.00993508	0	0	0	0			0.00620366	0.00736663
Spirochaetae;Spirochaetales;Spirochaetaceae;Treponema	Treponema lecithinolyticum	0	0	0		0	0	0		0	0	0	0	0			0	0	0		0	0	0		0	0	0	0	0			0	0	0		0	0	0	0		0	0	0	0	0			0	0
Spirochaetae;Spirochaetales;Spirochaetaceae;Treponema	Treponema maltophilum	0	0	0		0	0	0		0	0	0	0	0			0	0	0		0	0	0		0.00868017	0	0	0	0			0	0	0		0	0	0	0		0	0	0	0	0			0	0
Spirochaetae;Spirochaetales;Spirochaetaceae;Treponema	Treponema medium	0	0	0		0	0	0		0	0	0	0	0			0	0	0		0	0	0		0.00805287	0	0	0	0			0	0	0		0	0	0	0		0	0	0	0	0			0	0
Verrucomicrobia;Verrucomicrobiales;Akkermansiaceae;Akkermansia	Akkermansia unknown_species	0	0	0		0	0	0.0235358		0	0	0	0	0			0	0	0		0	0	0		0	0	0	0	0			0	0	0		0	0	0	0		0	0	0	0	0			0	0
Verrucomicrobia;Verrucomicrobiales;Verrucomicrobiaceae;Brevifollis	Brevifollis unknown_species	0	0	0		0	0	0		0	0	0	0	0			0	0	0		0	0	0		0	0	0	0	0			0	0	0		0	0	0	0		0	0	0	0	0			0	0
[truncated: 47 more columns]
